# Supplementary material for: FOXD1 is associated with poor outcome and maintains tumor-promoting enhancer–gene programs in basal-like breast cancer
Source: Front Oncol. 2023 May 10;13:1156111. doi: 10.3389/fonc.2023.1156111 (PMC10206236; doi:10.3389/fonc.2023.1156111)
Supplement: Supplementary file 2 [file Table_1.xlsx]

## Sheet: SupplementaryTable1
Supplementary Table 1. The list of cell lines in this study
Cell line	Culture condition	Source	Application
MCF7	DMEM+10%FBS +10ug/mL insulin	Dr. Hitoshi Zenbutsu	RT-qPCR
T-47D	RPMI1640 +10%FBS +10ug/mL insulin	Dr. Yoshio Miki	RT-qPCR
YMB-1	RPMI1640 +10%FBS	JCRB	RT-qPCR
BT474/CMV-Luc	RPMI1640 +20%FBS +10ug/mL insulin	JCRB	RT-qPCR
SK-BR-3-Luc	McCoy's +10%FBS	JCRB	RT-qPCR
MDA-MB-361-Luc	Leibovitz's L-15 + 20% FBS	JCRB	RT-qPCR
MDA-MB-453	McCoy's +10%FBS	Dr. Hitoshi Zenbutsu	RT-qPCR
BT-549	RPMI1640 +10%FBS +10ug/mL insulin	Dr. Hitoshi Zenbutsu	RT-qPCR
Hs578T-Luc	DMEM +10%FBS +10ug/mL insulin	JCRB	RT-qPCR
MDA-MB-231-Luc	McCoy's +10%FBS	JCRB	RT-qPCR
BT-20/CMV-Luc	EMEM +10%FBS	JCRB	RT-qPCR
HCC-1954-Luc	RPMI1640 +10%FBS	JCRB	RT-qPCR
HCC-1937-Luc	RPMI1640 +10%FBS	JCRB	RT-qPCR
BT549	RPMI1640 +10%FBS +10ug/mL insulin	ATCC	RNA-seq, ChIP-seq, Cell Growth Assay
Hs578T	DMEM +10%FBS +10ug/mL insulin	ATCC	RNA-seq, ChIP-seq, Cell Growth Assay

## Sheet: SupplementaryTable2
Supplementary Table 2. Survival analysis of TCGA basal-like breast cancer (related to Figure1d)
	gene_name	Log-Rank P-value
1	YTHDF3-AS1	2.1984e-08
2	KCNK6	1.34398e-07
3	VSTM5	8.29769e-05
4	PCDHB5	0.000125442
5	MAP7D2	0.000138761
6	SEPTIN3	0.000147077
7	SLAIN1	0.000177206
8	C3orf14	0.000498238
9	ARNT2	0.000538499
10	BMP6	0.000555065
11	AC064807.4	0.000583556
12	CSAG3	0.000677551
13	LFNG	0.000857092
14	FRG1BP	0.0011313
15	KLHDC7B	0.00117517
16	LDOC1	0.00143342
17	BAG4	0.0014741
18	USP25	0.0016807
19	FAM166C	0.00181626
20	NFE4	0.00195528
21	DLL3	0.00202288
22	AC064807.1	0.00257685
23	KCNK1	0.00276454
24	SNX22	0.00301747
25	AGR2	0.00323758
26	GBP1P1	0.0033117
27	RPS20P14	0.00373521
28	IGLV4-60	0.00383833
29	ADAMTS12	0.00391493
30	NSD3	0.00396051
31	NPNT	0.0044639
32	MEGF10	0.00461485
33	TMEM108	0.00519926
34	HAGHL	0.00533188
35	PIP5K1B	0.00560322
36	FOXD1	0.00569876
37	FBN3	0.00616635
38	ALOX15B	0.00620979
39	HAPLN1	0.00872731
40	FA2H	0.00930509
41	MAPK15	0.00942138
42	CFB	0.00945145
43	KRTDAP	0.00968095
44	ASCL2	0.0100193
45	HSD11B1	0.0106908
46	SPAAR	0.010799
47	RNVU1-27	0.0108785
48	SYCE1L	0.011115
49	GPR27	0.0112652
50	RNF150	0.0114865
51	ADGRG1	0.0115414
52	NCCRP1	0.0119504
53	H1-9P	0.0123392
54	RNU6-925P	0.0126572
55	WFDC21P	0.0126582
56	PODXL2	0.0134341
57	F8A1	0.0136108
58	TMX2P1	0.0139593
59	HSD11B2	0.0140076
60	PPDPF	0.0141539
61	LGALS3BP	0.0142586
62	CNIH2	0.0145603
63	RHCG	0.0147846
64	TFR2	0.0147918
65	AC022509.2	0.0149875
66	IGF2BP2	0.0153929
67	ITGA10	0.0154645
68	MIR3609	0.0155432
69	RBP7	0.0158998
70	IGHV5-78	0.0172275
71	CACNG4	0.0172936
72	MOXD1	0.0179795
73	MT-TF	0.0180864
74	LINC00393	0.0181348
75	VOPP1	0.0184292
76	AC079922.1	0.0186673
77	LINC01116	0.0187375
78	AMTN	0.0189858
79	CLEC4E	0.0190797
80	TSPYL5	0.0191501
81	MIR4740	0.019451
82	GNG4	0.0196924
83	DNM3	0.0200165
84	H1-5	0.0204979
85	LINC02515	0.0206778
86	MESP2	0.0208985
87	LLGL2	0.0210038
88	ZNF683	0.0222567
89	KCNE4	0.0224085
90	PNMA3	0.022694
91	PRR36	0.022711
92	PGF	0.0229076
93	TRDV1	0.0238459
94	DLGAP1-AS5	0.0238953
95	IGHJ5	0.024914
96	EIF3L	0.0253378
97	IL22RA2	0.0255257
98	MSMB	0.0262547
99	HSPA1B	0.0269033
100	CISD3	0.027552
101	DUOXA1	0.0275878
102	MYBPC1	0.0282213
103	PLPP4	0.0289882
104	MICB-DT	0.0301217
105	CD79A	0.0301343
106	POMC	0.0303323
107	SMIM10L1	0.0304126
108	IGLV1-50	0.0305928
109	STAC2	0.0309292
110	AP000553.6	0.0313637
111	CXCL9	0.0315451
112	IRF1	0.0317817
113	IGFL1	0.0321663
114	GRB7	0.0323257
115	ORM2	0.0328501
116	NEK2	0.0331953
117	DSC3	0.0334376
118	ADAMTS16	0.033624
119	C5orf38	0.0338366
120	NPIPB15	0.0339988
121	CWH43	0.034178
122	TCAM1P	0.0346645
123	ST8SIA6	0.0347044
124	CALCRL	0.0363836
125	PKP1	0.0364152
126	SLC6A14	0.0366102
127	IGLJ2	0.0368974
128	SNORD104	0.036965
129	DSG3	0.0371484
130	AC092687.3	0.0373017
131	TMEM178B	0.0376273
132	RPL26P30	0.0379012
133	AC015912.3	0.038172
134	AL583785.1	0.0386894
135	C11orf96	0.0388708
136	LYPD6B	0.0392312
137	MUCL1	0.0395461
138	HOXC11	0.0404179
139	AC022509.1	0.0406958
140	NFASC	0.0412226
141	AF186192.2	0.0417157
142	PSORS1C2	0.0423461
143	MAMLD1	0.0426725
144	MAPK4	0.0429229
145	CFD	0.042952
146	SLURP1	0.043753
147	KITLG	0.0438723
148	IVL	0.0443399
149	GCNT1	0.0446201
150	SGPP2	0.0449041
151	ZNF512	0.0461473
152	EPHB6	0.0466449
153	TENT5C	0.0470585
154	CYP24A1	0.0476918
155	KRTCAP3	0.0486232
156	NRN1	0.0496472
157	TMEM213	0.050822
158	CEBPZ	0.0508798
159	RAB26	0.0511392
160	CSAG1	0.0515652
161	ECH1	0.0516099
162	PLPPR3	0.0519887
163	TRPM8	0.0520481
164	DUOX1	0.0520482
165	LINC02544	0.0523385
166	IGLV3-16	0.0523842
167	CDH19	0.0529531
168	HAS1	0.0532718
169	CERS2	0.0534934
170	INA	0.0535775
171	ZIK1	0.054287
172	LCAL1	0.0543869
173	LRRC17	0.0546106
174	ZIC2	0.0549301
175	HLA-U	0.0556817
176	PTX3	0.0562497
177	LINC00342	0.0563764
178	GJB3	0.0571588
179	AC021683.1	0.0572126
180	C2orf72	0.0579485
181	ZNF469	0.058003
182	FSD1	0.0583926
183	SDK2	0.0586148
184	CSPG4	0.0594549
185	SCX	0.0596145
186	IL12RB2	0.0599866
187	SLC38A3	0.0605764
188	XG	0.0607825
189	ELOVL2	0.0614684
190	BATF2	0.0619827
191	SCNN1B	0.0624506
192	AP000344.1	0.062991
193	LIFR	0.0631729
194	MACROH2A2	0.0635062
195	TSSK5P	0.0646465
196	SNX7	0.0650472
197	NEO1	0.0651927
198	MYB	0.0654346
199	BANK1	0.0655212
200	CTHRC1	0.0657754
201	CXCL5	0.0659239
202	RHOU	0.0659428
203	AL596442.3	0.0659994
204	S100B	0.0662541
205	SLCO3A1	0.0662634
206	FBP1	0.0664452
207	WARS1	0.06657
208	KSR1	0.0671329
209	WNT5A	0.0680098
210	KCNG1	0.0681557
211	HBB	0.0688131
212	AC100814.1	0.0690872
213	FOSB	0.0692176
214	MIR1915HG	0.0696539
215	ZG16B	0.0701944
216	MAOA	0.0708389
217	TNNC2	0.0710052
218	MTCL1	0.0711456
219	ZNF626	0.0714309
220	IGHV3-20	0.0723844
221	RNA5SP37	0.0724865
222	LINC02560	0.0725848
223	MIR4635	0.0729992
224	HYAL1	0.0730141
225	AKAP12	0.0732965
226	KIAA1549L	0.0736177
227	PLA2G4A	0.0737188
228	ZNF655	0.0744346
229	TSPAN2	0.07487
230	KRT7-AS	0.0750056
231	CCDC28B	0.0755966
232	AC093627.1	0.0761778
233	NRAS	0.0762163
234	ANOS1	0.0764249
235	APOL4	0.076756
236	FASLG	0.0767922
237	PPP1R1B	0.0770393
238	FRZB	0.0771517
239	TUBB4A	0.0776549
240	SAA2	0.0776944
241	L1CAM	0.0777799
242	AQP3	0.0783416
243	RPL3P4	0.0785427
244	CD36	0.0787297
245	GBP5	0.0791171
246	BX470102.1	0.0805015
247	RNU6-37P	0.0816944
248	PLAC9	0.0817142
249	CLGN	0.0818921
250	WDR13	0.0819896
251	ZNF793-AS1	0.0838439
252	LBP	0.0839157
253	MTND1P23	0.084318
254	MGAT3	0.0844748
255	RNU4ATAC18P	0.084928
256	AC004687.1	0.0852901
257	NOTUM	0.0853719
258	IFNG	0.0858252
259	PTK6	0.086125
260	CLEC3B	0.0863128
261	AP003469.2	0.0864557
262	PRSS12	0.0870291
263	NMU	0.0870877
264	CXXC4	0.0871289
265	LUM	0.0874444
266	TRBV4-2	0.087447
267	BIRC6	0.08774
268	IGHV3-13	0.0879173
269	CAMP	0.0880143
270	SNORA11	0.0880588
271	AD000090.1	0.0900617
272	RPL39P3	0.0906273
273	ZNF117	0.091144
274	NKX3-1	0.0916007
275	GBP4	0.0919671
276	FABP4	0.0921937
277	TNFRSF11B	0.0922523
278	AC104454.2	0.0935783
279	LSAMP	0.0936928
280	LINC01871	0.0940535
281	TRAV4	0.094257
282	MAT1A	0.0945549
283	TNFRSF19	0.094633
284	RGS9	0.0950191
285	NPW	0.0961436
286	CASP10	0.0963708
287	BNC1	0.0971572
288	FOXD3-AS1	0.0977038
289	TLX1	0.0979847
290	EMID1	0.0980923
291	BCAN	0.0982858
292	PATJ	0.0982874
293	CA13	0.0986683
294	FDCSP	0.0987959
295	AC119424.1	0.0995466
296	BCL2A1	0.0995999
297	CBR1	0.0998328
298	SLC13A2	0.0999535
299	AL359921.2	0.101043
300	SEMA4A	0.101055
301	RNU7-45P	0.101076
302	PSD3	0.101102
303	GUCY1A1	0.101213
304	CSTA	0.101385
305	PNMA8A	0.102356
306	SULT4A1	0.102925
307	SCNN1G	0.103181
308	RPS15P4	0.103823
309	CHRM3	0.103929
310	RPS27AP16	0.104202
311	CLCA2	0.104205
312	DIO1	0.104336
313	AKR1C3	0.104343
314	LRATD2	0.104498
315	AREG	0.104611
316	ZBED6CL	0.104799
317	BMP7	0.10514
318	AC105094.1	0.105212
319	OMD	0.106132
320	PCP4L1	0.106844
321	H3C6	0.106908
322	HOXA10	0.107389
323	PSMB8	0.107923
324	LINC01291	0.107927
325	PDE3A	0.109035
326	RBM47	0.109038
327	LINC01152	0.109586
328	CYP1B1	0.109966
329	IGHV3-66	0.11022
330	CTSW	0.1104
331	CASP14	0.111022
332	GRIN2D	0.111477
333	GZMB	0.111794
334	NOP56P1	0.111887
335	EGFL6	0.112306
336	CPM	0.112348
337	CD38	0.113564
338	TRARG1	0.114008
339	PRKCA	0.114083
340	LINC02009	0.114174
341	NIPAL4	0.114404
342	EDN1	0.115115
343	KLHDC7B-DT	0.115139
344	METTL27	0.115585
345	FOXQ1	0.115662
346	TPRXL	0.11605
347	RAF1	0.11612
348	RPS2P5	0.117075
349	SPIB	0.117249
350	KIF1A	0.117926
351	SBSN	0.118569
352	PTPRF	0.119294
353	IGHV1OR21-1	0.120637
354	AL121929.2	0.121016
355	SRPX2	0.121816
356	LRRN1	0.122036
357	LMO1	0.122268
358	GOLGA8B	0.122285
359	ARTN	0.122425
360	CAVIN2	0.122476
361	CNTN1	0.123219
362	RPSAP58	0.123338
363	GPR34	0.124032
364	BMP8B	0.124089
365	PGM2L1	0.124272
366	DEFB1	0.124339
367	DYRK1B	0.124345
368	GPAT4	0.124641
369	HOXB2	0.124803
370	EPS8L2	0.125114
371	PTGS1	0.125251
372	CMAHP	0.125813
373	SHISA2	0.125878
374	PLA2G2D	0.126125
375	MAP3K4-AS1	0.126243
376	LIPE	0.126404
377	KRT19	0.127042
378	EN1	0.127126
379	AC099568.2	0.128028
380	IGLV4-69	0.128621
381	EPHB2	0.128775
382	FAR2	0.129393
383	GZMH	0.129683
384	FAM78B	0.129712
385	SPRY2	0.12973
386	BRCA1	0.129811
387	ACY3	0.130174
388	GPR171	0.130683
389	LENG8	0.130714
390	AC245884.9	0.13073
391	CD1A	0.131215
392	MIR155HG	0.131773
393	MT-ATP8	0.132455
394	IGHV3-35	0.132772
395	NPTXR	0.133292
396	IGHJ4	0.133491
397	LGR6	0.13378
398	ULBP1	0.134411
399	CCL13	0.134846
400	ZNF516	0.135789
401	MARCHF3	0.13586
402	IRX4	0.136456
403	GLP1R	0.136944
404	IGLV2-18	0.137196
405	AL512598.1	0.137624
406	IGLV3-12	0.137777
407	HLA-DPA3	0.137866
408	WNT7B	0.137957
409	CHST1	0.138254
410	IGHV3OR16-9	0.138797
411	LRRC75B	0.139267
412	AL021068.1	0.139445
413	IGKV1OR2-108	0.139929
414	KLHL13	0.140101
415	YBX2	0.14016
416	NAALADL2	0.140659
417	RN7SL4P	0.140899
418	C5orf34-AS1	0.141143
419	AC245297.1	0.141577
420	FABP7	0.142368
421	AC121757.1	0.142437
422	DOK7	0.142653
423	IGKV1-8	0.143
424	CCNE2	0.143224
425	SLCO4A1	0.143586
426	APBA1	0.143811
427	TINCR	0.143841
428	CD209	0.145409
429	LAMA2	0.145826
430	IDO1	0.146258
431	KIF12	0.147689
432	ATAD3C	0.148175
433	QPRT	0.14826
434	CLDN8	0.148331
435	S100A8	0.148436
436	CXCL1	0.148801
437	SLC28A3	0.149285
438	WNT10A	0.149885
439	OR2I1P	0.150137
440	ROCR	0.150359
441	ANXA8	0.150436
442	ELOVL3	0.15065
443	TUSC3	0.150824
444	APCDD1L	0.15132
445	RASL10B	0.151338
446	CXCL11	0.151915
447	PGBD5	0.152721
448	MIR205HG	0.152727
449	CSGALNACT1	0.15286
450	PRSS3	0.152933
451	AC007240.1	0.153762
452	AC139769.1	0.153916
453	AC074135.1	0.154298
454	GSDMB	0.154369
455	MESP1	0.154599
456	TRAV13-1	0.154646
457	KCNC3	0.155118
458	METTL7B	0.155945
459	MTCO1P40	0.156177
460	RGL3	0.156424
461	IGKV3D-20	0.15699
462	MT-ND4L	0.157024
463	FCMR	0.158101
464	FTHL17	0.158229
465	NOXA1	0.158276
466	SLC22A31	0.15858
467	AC091563.1	0.158794
468	FOXI3	0.159105
469	COL23A1	0.159235
470	AP2B1	0.159913
471	TCIM	0.160112
472	AL365357.1	0.160219
473	APOL3	0.16024
474	AC063961.1	0.160347
475	AC012236.1	0.160585
476	VGLL1	0.16133
477	C16orf89	0.161743
478	ST14	0.16228
479	BPI	0.162389
480	LINC00106	0.162514
481	SPINK5	0.163884
482	AVPI1	0.164287
483	GJC3	0.164608
484	GJB5	0.16492
485	DYRK3	0.164998
486	KRT14	0.165406
487	LTF	0.165738
488	HPN	0.165932
489	PLCB1	0.165988
490	LINC02562	0.166226
491	SYT12	0.166327
492	GOLGA8A	0.166338
493	RIMS3	0.167406
494	EGF	0.167636
495	AC011455.8	0.167704
496	CD247	0.167925
497	CRYAB	0.168074
498	DUSP4	0.168237
499	CHST8	0.168622
500	FMO3	0.168638
501	SLC1A1	0.168642
502	APOBEC3A	0.168719
503	AL391001.1	0.169271
504	IGLV3-10	0.169549
505	PCP4	0.169659
506	CPNE5	0.169753
507	LINC01436	0.170794
508	DCLK1	0.171
509	COL11A2	0.171344
510	HSPA1A	0.172233
511	AHNAK2	0.172331
512	DKK1	0.17266
513	AP000851.1	0.172829
514	FAM78A	0.172976
515	GRAMD2A	0.173154
516	CALHM6	0.174321
517	NELL2	0.174729
518	HTR1D	0.175246
519	HRK	0.175365
520	INPP5F	0.175925
521	KIAA1755	0.176185
522	VWA2	0.176586
523	TRAV12-1	0.17669
524	CPNE7	0.177374
525	CIDEC	0.177889
526	AC136428.1	0.17855
527	AC114956.1	0.178796
528	DNAJC22	0.179036
529	PHYHD1	0.179095
530	CA12	0.179421
531	TPPP3	0.179561
532	GSTA1	0.180597
533	KLK6	0.180843
534	GPAT3	0.180936
535	IGHV1-46	0.181013
536	DNM3OS	0.181553
537	CD274	0.181776
538	PICSAR	0.182912
539	JPH2	0.18297
540	SDR16C5	0.183189
541	ITGB6	0.183213
542	TCF15	0.183735
543	CCDC3	0.184313
544	SDR42E1	0.184615
545	HEY2	0.184731
546	AC245041.1	0.184971
547	AQP5	0.185008
548	PRSS8	0.185558
549	FCRL5	0.187327
550	ACBD7	0.187616
551	PCDHB16	0.188241
552	NCAM1	0.18867
553	Y_RNA	0.189548
554	EDN2	0.189956
555	TRBV20-1	0.190144
556	VAMP8	0.19056
557	TM2D2	0.190774
558	AC016596.2	0.190975
559	MEDAG	0.19104
560	AK5	0.19185
561	TMEM40	0.191948
562	CRLF1	0.192102
563	BNIP3P11	0.192521
564	MMP10	0.193354
565	GJC1	0.193603
566	ELAVL2	0.19422
567	CCNP	0.194315
568	TOX3	0.195088
569	IGHV3-63	0.19566
570	SNORA3B	0.195911
571	SFN	0.195924
572	ETNK1	0.196147
573	NAT8L	0.196517
574	LY6D	0.197355
575	RABAC1	0.197524
576	PLD4	0.199526
577	MCC	0.199634
578	TRAF3IP3	0.20217
579	CHMP4C	0.202907
580	PODNL1	0.203081
581	GPX1P1	0.203447
582	CEACAM6	0.203662
583	GPRC5C	0.203771
584	SEMA3D	0.20403
585	LRP10	0.204052
586	TDRD5	0.204581
587	OLAH	0.205297
588	KCNJ2	0.206513
589	HDAC9	0.207282
590	NUCB2	0.207544
591	PRF1	0.208165
592	KMT2C	0.208387
593	CA2	0.208609
594	S100A14	0.208668
595	ZNF300	0.208931
596	MLPH	0.209274
597	SNORD3A	0.209745
598	KLK8	0.209971
599	ATP13A5	0.210139
600	MARCO	0.210535
601	ART3	0.211074
602	CDKAL1	0.21153
603	TRIM29	0.212148
604	ORM1	0.212527
605	RPL14P1	0.21315
606	IGHV1-58	0.21319
607	IGFBPL1	0.213789
608	THBS3	0.214407
609	SLC16A9	0.214565
610	SPNS2	0.21526
611	CSF3R	0.215273
612	DMKN	0.216325
613	MPZ	0.216386
614	ARSL	0.216886
615	MNX1-AS1	0.218996
616	ADTRP	0.219645
617	H19	0.220698
618	MT1H	0.220772
619	AC112907.2	0.221574
620	AC136475.3	0.222067
621	TCN1	0.222816
622	MIR145	0.2229
623	AC055811.4	0.223755
624	TUSC8	0.224563
625	ODAM	0.225432
626	AC073343.1	0.225601
627	CEBPA-DT	0.225661
628	TRDC	0.226242
629	IGKV1-6	0.226642
630	C2CD4D-AS1	0.227635
631	GREM1	0.227954
632	SMKR1	0.228034
633	CRMP1	0.228113
634	S100A16	0.228551
635	FRMD3	0.229054
636	TUBB4B	0.229137
637	CD300E	0.229373
638	KRT87P	0.229798
639	SDC4	0.230215
640	MYBL1	0.230787
641	RRAD	0.231221
642	TMEM200B	0.231824
643	TRBV28	0.233592
644	AC125807.2	0.233734
645	IGKV3D-11	0.235071
646	RASL12	0.235213
647	IGHV3OR15-7	0.235337
648	RNF5P1	0.235506
649	SLC22A17	0.23568
650	DEGS2	0.236122
651	MPP7	0.236186
652	P2RY13	0.236433
653	ASPHD1	0.237443
654	MEOX1	0.23857
655	AC036108.3	0.238856
656	AL021807.1	0.238986
657	BAIAP2L2	0.239475
658	CD72	0.239628
659	SCUBE3	0.239659
660	SNORD53B	0.240071
661	KCNH2	0.240457
662	PCDHB14	0.240481
663	ZBTB7C	0.240911
664	P4HA3	0.242329
665	SOX15	0.243349
666	GJA5	0.24378
667	IGLV1-51	0.244582
668	VSIG2	0.245082
669	IGHV6-1	0.245335
670	RPL21P16	0.245545
671	CLSTN2	0.246199
672	IGLC7	0.246629
673	PI3	0.246848
674	PTPN20	0.247167
675	KIRREL3-AS1	0.247212
676	AC142381.1	0.247369
677	AC131206.1	0.247538
678	ITGA9	0.247708
679	GALNT3	0.247852
680	AC011352.1	0.248733
681	RNU5A-1	0.249081
682	THRSP	0.249783
683	GPR84	0.249867
684	PRG4	0.250021
685	PTGS2	0.250654
686	ADCYAP1	0.251011
687	CEBPA	0.251042
688	ABCA13	0.251156
689	KLF13	0.251189
690	AC079140.2	0.25121
691	AL645608.7	0.251708
692	IGLC6	0.251737
693	FOXF2	0.252706
694	KLK11	0.252797
695	OR7E62P	0.252898
696	SCGB3A1	0.25309
697	HES2	0.25319
698	CES1	0.253622
699	SH3PXD2A-AS1	0.254028
700	IKZF3	0.254625
701	PTHLH	0.254766
702	ADAMTS10	0.255299
703	TMEM139	0.255374
704	HACD1	0.255423
705	ENPP3	0.255635
706	ANKRD22	0.25572
707	IGLV2-8	0.256644
708	MAB21L4	0.256938
709	ATP1A1	0.257605
710	AP001574.1	0.257855
711	SERPINB4	0.257951
712	KRT75	0.258175
713	LRRC14B	0.258184
714	DUSP6	0.258233
715	IGHV4-34	0.258371
716	SPOCK1	0.258898
717	CKB	0.258983
718	ZNF812P	0.259952
719	NUDT11	0.260326
720	COX4I2	0.260546
721	RPS3AP20	0.261207
722	AC009237.8	0.262269
723	HSPB6	0.262358
724	KLHDC9	0.262459
725	IGLV3-27	0.263337
726	PDIA2	0.263556
727	SNORD17	0.263584
728	SERPING1	0.264474
729	TP53	0.2645
730	TMC5	0.265247
731	KIF26B	0.265679
732	EGR2	0.265801
733	CST1	0.265846
734	SLC45A3	0.266083
735	TPSAB1	0.266392
736	SH3BGRL2	0.266621
737	SPSB4	0.266996
738	HUNK	0.267153
739	PSMB9	0.267453
740	RN7SL381P	0.267892
741	STAP1	0.267989
742	IGHV1OR15-9	0.268085
743	IGHV3-69-1	0.268419
744	RNU6-403P	0.268556
745	AC113189.3	0.268895
746	IGHD	0.269192
747	IRAG2	0.269339
748	CST6	0.270164
749	SLC16A4	0.271247
750	ADORA1	0.271412
751	IRX6	0.271811
752	AC107294.3	0.271891
753	GPC3	0.271931
754	CA3	0.272311
755	AL022322.1	0.272387
756	ZFP42	0.272934
757	CARMIL2	0.273428
758	ADGRG2	0.27366
759	SLC10A3	0.274796
760	KLK10	0.275084
761	AL109761.1	0.275113
762	VSNL1	0.275297
763	MTND4P24	0.27606
764	GNLY	0.27715
765	SLC6A17	0.278286
766	RPL12P4	0.278586
767	DES	0.278864
768	IGKV1D-16	0.279093
769	AC034105.1	0.279915
770	LPAR3	0.280169
771	BNIPL	0.280435
772	HCAR1	0.281032
773	PNPLA3	0.281139
774	SLFN13	0.28144
775	CPA4	0.281486
776	IRF4	0.282212
777	IGHV4-80	0.283057
778	PPP1R3C	0.283138
779	LEFTY2	0.283397
780	COCH	0.283469
781	DLX3	0.283556
782	PROS1	0.283587
783	DGAT2	0.283964
784	IGKV1-12	0.283979
785	RPS23P8	0.284292
786	F2RL2	0.284716
787	DPYSL4	0.284906
788	PHLDB2	0.2855
789	ESPN	0.286294
790	CSF2RB	0.286359
791	IGKV2D-40	0.286498
792	RASSF10	0.28669
793	CRYBG3	0.286923
794	SYBU	0.287058
795	LALBA	0.287262
796	AC134879.2	0.287595
797	MORN3	0.287736
798	SEMA6C	0.287755
799	VASH2	0.288211
800	NAV1	0.288638
801	ZNF853	0.288912
802	RAMP1	0.288946
803	LZTS3	0.289125
804	RPRM	0.289571
805	PFN2	0.289694
806	BMP8A	0.289981
807	MZB1	0.290087
808	CDO1	0.290615
809	CLNS1A	0.290908
810	AP000769.1	0.291072
811	SIX1	0.291822
812	MYCN	0.292052
813	PALM3	0.29213
814	NDP	0.292169
815	LAG3	0.292693
816	CEACAM19	0.292725
817	EGR3	0.292913
818	VIT	0.293151
819	AC138207.3	0.293262
820	AP000851.2	0.293481
821	RPS11P5	0.293538
822	NSG1	0.293642
823	SLC16A14	0.293825
824	PLIN4	0.294296
825	CLDN11	0.294768
826	SIM2	0.295269
827	KCNK3	0.295346
828	CLDN10	0.296046
829	CYP27C1	0.296088
830	KLK5	0.296306
831	AC107983.1	0.296883
832	POPDC3	0.297039
833	KCNQ3	0.297184
834	BCL11B	0.297869
835	F12	0.298252
836	APOL6	0.298301
837	PRAME	0.298588
838	BOK	0.298673
839	VNN1	0.299783
840	PCDHB3	0.299944
841	OBP2A	0.30022
842	MSN	0.300537
843	ADD2	0.300926
844	TMSB10P1	0.302046
845	POLB	0.302118
846	ASS1	0.302189
847	MS4A1	0.302493
848	AL035413.1	0.303193
849	L3MBTL4	0.303868
850	ROR1	0.304461
851	AC073210.3	0.304532
852	PLP2	0.30493
853	KCNK2	0.304935
854	PPP1R16B	0.30494
855	CNN2	0.304955
856	AQP9	0.305058
857	GPR160	0.306201
858	C6orf15	0.30642
859	KLK7	0.306421
860	AL355870.1	0.306523
861	PCDHB7	0.306661
862	AC024940.1	0.306732
863	S100A1	0.307195
864	ETV3L	0.307464
865	MAMDC2	0.307494
866	ACTG1P20	0.307506
867	CCL4	0.308366
868	IGHV4-4	0.308475
869	CBX2	0.308756
870	LRG1	0.308763
871	DMD	0.309133
872	IGKV1D-27	0.311385
873	TRIL	0.31173
874	SPDYC	0.311747
875	PLEKHS1	0.31197
876	IGLV7-46	0.312331
877	RNF128	0.313513
878	TMEM35A	0.314189
879	E2F2	0.314223
880	IGHV3-71	0.315052
881	PPIC	0.315254
882	PSTPIP1	0.315756
883	DLX6	0.316338
884	PLAAT5	0.316373
885	LINC01956	0.316578
886	SCNN1A	0.317083
887	DENND2A	0.317437
888	NPPC	0.31896
889	SEMA3B	0.319001
890	RPL10AP6	0.31907
891	GPX2	0.319968
892	PRR15	0.320052
893	AL136366.1	0.32014
894	FUT3	0.320188
895	GAREM2	0.32026
896	FAM3B	0.320466
897	TXLNB	0.320523
898	TMCC2	0.32099
899	RTN4RL2	0.321813
900	MAPRE3	0.321852
901	COL9A1	0.321933
902	PPP1R14A	0.321936
903	CD163L1	0.322123
904	AC096720.1	0.322836
905	COL28A1	0.323353
906	AC090589.1	0.32388
907	GDF15	0.324428
908	GFRA1	0.324851
909	PDCD1	0.324933
910	AP001542.3	0.325771
911	PRIMA1	0.326638
912	AL022316.1	0.326689
913	AC008556.1	0.326878
914	CHST6	0.32766
915	C1QL1	0.32771
916	PLS1	0.328118
917	ABCA4	0.328377
918	CCR5	0.328979
919	AL591846.1	0.329068
920	CAND2	0.329556
921	IGHJ6	0.331137
922	AR	0.331572
923	RPSAP53	0.332042
924	ERV3-1	0.332139
925	MIR4482	0.333007
926	TRIM16L	0.333018
927	CCN6	0.333023
928	ICAM5	0.333294
929	INAFM1	0.333631
930	CDKN2A	0.335854
931	HMGB1P1	0.336067
932	GPR173	0.337007
933	SCD5	0.337533
934	CDH2	0.337869
935	ABCC3	0.338017
936	STK19B	0.338783
937	TRIM58	0.339709
938	RPL22P1	0.34044
939	LINC02446	0.340814
940	CD8B	0.341711
941	PRSS21	0.341897
942	IGHV2-70D	0.342093
943	SLC22A18	0.342202
944	IGKV1D-8	0.342689
945	GAPDHP1	0.343001
946	GLYATL2	0.343648
947	FAM171B	0.344005
948	DSG1	0.344676
949	IL1B	0.344746
950	GPD1	0.345257
951	AL354836.1	0.346388
952	FAM171A2	0.346698
953	HOXC10	0.346736
954	FTH1P20	0.347566
955	KREMEN2	0.347806
956	ANKRD35	0.348242
957	COL2A1	0.348556
958	GHR	0.348614
959	IGKV3-7	0.349253
960	OGN	0.349304
961	KRT86	0.349956
962	NDUFB4P11	0.349982
963	LINC01503	0.350377
964	UPK3B	0.350891
965	MGAM2	0.351021
966	IGHV3OR16-8	0.352219
967	XAF1	0.352246
968	CXCR6	0.352303
969	NPR3	0.352793
970	KIAA1109	0.35291
971	RAB27B	0.353375
972	SF3B5	0.3536
973	OBP2B	0.353601
974	FAT2	0.354033
975	MMP16	0.355888
976	CLEC2D	0.356078
977	CMBL	0.356163
978	RGN	0.356212
979	SOX10	0.356456
980	AC008736.1	0.356658
981	PPP2R2C	0.357121
982	TMEM71	0.357198
983	H2BC7	0.357893
984	FAM83A	0.35801
985	CCN5	0.358061
986	TRBV29-1	0.358573
987	WNT5B	0.358576
988	AKR1B15	0.358903
989	FCGR1A	0.359022
990	WNT4	0.359218
991	RPLP0P6	0.359494
992	EMILIN3	0.359682
993	CAPN6	0.359773
994	MAGED1	0.359846
995	TESC	0.359948
996	PXMP4	0.360344
997	PRTFDC1	0.360652
998	HYOU1	0.361269
999	ATP2C2	0.361626
1000	SLC25A24	0.361789
1001	LGALS7B	0.361813
1002	MUC5B	0.362432
1003	EIF5AL1	0.363139
1004	MAPK8IP2	0.363342
1005	PKIB	0.363519
1006	ARSI	0.36366
1007	APLP1	0.36369
1008	PROSER2-AS1	0.363707
1009	C8orf31	0.363813
1010	P3H2	0.364363
1011	PSPHP1	0.36465
1012	TNFRSF10D	0.366173
1013	AC016995.1	0.367401
1014	ADGRB2	0.367531
1015	SHISAL1	0.367674
1016	TRBV27	0.367757
1017	FOXD2-AS1	0.367867
1018	SLC6A15	0.367995
1019	PIK3C2G	0.368692
1020	GAPDHP35	0.370197
1021	MATN4	0.370478
1022	BPIFB1	0.370983
1023	APCDD1L-DT	0.371998
1024	AP005018.2	0.372415
1025	WNT9A	0.372859
1026	TACSTD2	0.372978
1027	IGHV3-74	0.373269
1028	NEAT1	0.37334
1029	AC004918.3	0.373615
1030	SQSTM1	0.373974
1031	AC136628.3	0.374727
1032	RN7SL1	0.375017
1033	U6	0.375068
1034	LINC01048	0.375738
1035	GRB14	0.376253
1036	CHADL	0.377406
1037	IGHV4-61	0.377937
1038	RAVER2	0.379388
1039	CD96	0.380418
1040	CD1C	0.380427
1041	IGLV5-37	0.380591
1042	ADIPOQ	0.381406
1043	AL031651.2	0.381725
1044	RCOR2	0.38179
1045	TRBV3-1	0.381907
1046	PSMB3	0.38205
1047	NLRC5	0.382149
1048	MFAP5	0.382271
1049	H2AW	0.382846
1050	CIITA	0.382967
1051	PDK4	0.383374
1052	MFSD2A	0.383957
1053	RASGEF1A	0.383977
1054	IGHV3-72	0.38433
1055	EIF3FP3	0.385218
1056	TTC22	0.386406
1057	IGKV2-28	0.388478
1058	IL23A	0.389992
1059	ALPL	0.390161
1060	MMP1	0.390415
1061	IGLV7-43	0.390524
1062	STRA8	0.39056
1063	ACKR2	0.390993
1064	SLITRK6	0.391642
1065	FGD5	0.392283
1066	FMO1	0.393686
1067	SLIT3	0.394109
1068	FUT2	0.394576
1069	NECTIN4	0.394991
1070	SNHG25	0.396148
1071	LEF1	0.396392
1072	MME	0.398901
1073	MLLT11	0.398988
1074	MIR5587	0.399529
1075	TRBV6-5	0.399891
1076	ST8SIA6-AS1	0.400047
1077	EXTL1	0.40006
1078	FAM234B	0.400221
1079	PPP2R5D	0.400887
1080	IGLV10-54	0.400944
1081	TNIK	0.401028
1082	DTNA	0.401872
1083	PRSS2	0.401928
1084	SERPINB7	0.401958
1085	MISP	0.402063
1086	NPAS2	0.402693
1087	AC004637.1	0.40327
1088	AC080188.2	0.403554
1089	GABBR2	0.403601
1090	AP005233.2	0.404312
1091	FGF2	0.404413
1092	PEG10	0.404775
1093	SP6	0.405573
1094	RIPK4	0.405698
1095	RNVU1-7	0.405745
1096	PRSS27	0.406553
1097	MTCO1P53	0.40712
1098	RIPOR2	0.408507
1099	NKX2-5	0.409193
1100	FGFR4	0.409673
1101	KCTD15	0.409712
1102	SPDEF	0.410246
1103	IGKV5-2	0.410255
1104	NPY1R	0.410722
1105	OXTR	0.410898
1106	DERL3	0.411229
1107	CEL	0.411328
1108	BRINP3	0.411618
1109	C16orf54	0.412051
1110	AC025884.1	0.412378
1111	MIR210HG	0.412819
1112	DPYSL5	0.413592
1113	FOLR1	0.413759
1114	LRP2	0.413799
1115	LRRC8D	0.414002
1116	EPYC	0.414422
1117	LINC02732	0.41515
1118	ICOS	0.415891
1119	CCL28	0.416902
1120	POLR2I	0.418689
1121	ADAMDEC1	0.41928
1122	RHOXF1-AS1	0.419446
1123	PNLDC1	0.4198
1124	IGKV3OR2-268	0.419991
1125	BCL2L14	0.420413
1126	XYLT1	0.420928
1127	LAX1	0.420942
1128	ZFP57	0.421032
1129	GZMK	0.421631
1130	AC005831.1	0.42188
1131	HSH2D	0.421914
1132	CLPSL1	0.422303
1133	SLAMF6	0.423365
1134	TUBA5P	0.423944
1135	CCNA1	0.425111
1136	RBP5	0.425689
1137	AP003032.1	0.425755
1138	SLC26A9	0.426068
1139	TFF1	0.427273
1140	PRR7	0.427551
1141	IGKV2D-30	0.427731
1142	IRX1	0.427901
1143	UPK2	0.428347
1144	IGHA2	0.428603
1145	AGT	0.428698
1146	C4A	0.428718
1147	IGKV1-17	0.429023
1148	HLA-DRB1	0.429024
1149	IRF8	0.430774
1150	IGKV1-13	0.431145
1151	FBXO2	0.431607
1152	PMVK	0.432084
1153	RNF152	0.432793
1154	FAM43A	0.432925
1155	TMEM184A	0.433654
1156	FOXA1	0.434149
1157	SPINK1	0.434371
1158	STARD3	0.434589
1159	IGHV1OR15-2	0.43459
1160	SUSD5	0.434637
1161	ZNF486	0.434711
1162	AC007906.2	0.434877
1163	TGM1	0.435575
1164	IGHV1-69	0.435817
1165	PCDHB4	0.436091
1166	ETNK2	0.436109
1167	AOC1	0.436363
1168	IGHV3-43	0.436583
1169	SNHG4	0.438525
1170	NWD1	0.438995
1171	H2BC11	0.439725
1172	IGFBP2	0.440588
1173	ZBP1	0.441444
1174	TSPOAP1	0.441592
1175	AL031777.1	0.441847
1176	NLRP2	0.443
1177	PROM1	0.443538
1178	TRBV7-9	0.443968
1179	AQP1	0.445205
1180	C9orf152	0.446127
1181	EEF1A1P5	0.446339
1182	SLC44A4	0.446533
1183	MAPK8IP1	0.446588
1184	STON2	0.446884
1185	PCSK1N	0.447266
1186	COMP	0.447458
1187	COL7A1	0.44784
1188	HSPA2	0.448297
1189	IGHV1-69-2	0.448477
1190	CEMIP	0.448588
1191	AP000894.4	0.448931
1192	ATAD1	0.449445
1193	TRO	0.450654
1194	FGFR1	0.451036
1195	LYVE1	0.452001
1196	NRCAM	0.452363
1197	INTS13	0.452758
1198	HHIPL2	0.453269
1199	LMX1B	0.453444
1200	RNF39	0.453493
1201	CCL11	0.453508
1202	SYNDIG1	0.453913
1203	LSR	0.453926
1204	NDRG4	0.454014
1205	B3GNT7	0.454729
1206	GASK1A	0.454871
1207	MAPK13	0.454906
1208	CYTIP	0.455966
1209	PDGFB	0.455972
1210	ATP5MC1	0.456274
1211	PLIN1	0.4571
1212	TSC22D3	0.457786
1213	BEX5	0.457796
1214	RPS13P2	0.45783
1215	CD19	0.457993
1216	H2AC13	0.458795
1217	H2AC20	0.458902
1218	AC073349.4	0.459246
1219	A4GALT	0.459527
1220	PID1	0.459586
1221	GRHL3	0.459931
1222	HOXB9	0.459935
1223	TFF2	0.461266
1224	HAGLROS	0.462093
1225	RYR1	0.462874
1226	SHC4	0.462936
1227	FZD10	0.463192
1228	SNORA74A	0.463736
1229	SELL	0.464097
1230	WNT11	0.464358
1231	PPFIBP1	0.464515
1232	ATP5MFP2	0.464587
1233	TFF3	0.465107
1234	AL359881.1	0.465428
1235	MT1M	0.46583
1236	CDCP1	0.466454
1237	CCDC8	0.467421
1238	SLC2A12	0.467805
1239	SAMSN1	0.468238
1240	THEM5	0.469135
1241	SELENOP	0.470051
1242	MYCL	0.470334
1243	HNRNPA1P21	0.470953
1244	GAL	0.470992
1245	RPL15P3	0.471067
1246	ACTL8	0.471101
1247	PSORS1C3	0.473231
1248	TNFAIP8L3	0.473348
1249	MSI1	0.473504
1250	REEP6	0.473551
1251	SLA2	0.473831
1252	RASL11A	0.474019
1253	H2BC9	0.474051
1254	ITK	0.475146
1255	SPATC1L	0.475412
1256	DNAJC6	0.476134
1257	AC024293.1	0.476211
1258	TRBV19	0.477394
1259	IGLV3-9	0.477396
1260	GDF5	0.47752
1261	PCDHB2	0.477875
1262	IGKV2-24	0.478077
1263	GPC1	0.478149
1264	KIF21A	0.478492
1265	ARHGEF35	0.479589
1266	CGN	0.480012
1267	IGHV2-26	0.480477
1268	TM4SF18	0.480646
1269	INKA1	0.481456
1270	C4orf19	0.481513
1271	AC040169.1	0.481718
1272	HK3	0.4822
1273	PLEKHB1	0.482409
1274	ECEL1	0.482417
1275	DLGAP1	0.482618
1276	TUNAR	0.482676
1277	IGKV1D-39	0.483081
1278	AC090907.1	0.483118
1279	C3orf70	0.483164
1280	MMP12	0.483475
1281	LINC01857	0.484711
1282	COX20P1	0.484774
1283	ID1	0.485133
1284	AP003498.2	0.485301
1285	CALML5	0.485592
1286	STOX1	0.485601
1287	H4C8	0.488515
1288	PIGR	0.488523
1289	S100A2	0.488585
1290	KCNMB1	0.489259
1291	HSPB8	0.489261
1292	CA11	0.489325
1293	ANKRD1	0.489458
1294	IGHV2-70	0.489527
1295	URI1	0.489974
1296	RPL6P27	0.490078
1297	NFKBIZ	0.492366
1298	MIEN1	0.493814
1299	BEND7	0.494294
1300	ABHD11-AS1	0.494314
1301	TRPM2-AS	0.494446
1302	RPL41P1	0.494681
1303	BEX1	0.494726
1304	TCEAL2	0.494806
1305	ZSCAN31	0.495138
1306	ZNF697	0.49517
1307	NDUFC2	0.495446
1308	KRT18	0.495758
1309	HOXA5	0.495988
1310	ENPP1	0.496691
1311	IGHV3-48	0.49722
1312	LINC02188	0.497419
1313	CYP26B1	0.498031
1314	CNGA1	0.498292
1315	MIR7111	0.499148
1316	LINC01667	0.499639
1317	PCDHB8	0.499648
1318	SNHG18	0.499942
1319	FHL1	0.500382
1320	PLD1	0.500565
1321	KRT16P6	0.500958
1322	CACNA1C-AS2	0.502549
1323	ADH1B	0.503003
1324	CTLA4	0.503017
1325	SORCS2	0.503279
1326	KRT8	0.503784
1327	AC046185.3	0.504009
1328	RAB7B	0.505319
1329	SLC27A6	0.505764
1330	LY6E-DT	0.505931
1331	CYP4Z1	0.506319
1332	FCER1A	0.50678
1333	BCAR3	0.506791
1334	MSX2	0.50681
1335	SERPINA5	0.507419
1336	TRBV5-1	0.507648
1337	SPRR1B	0.507671
1338	ALKBH3	0.508118
1339	RIBC2	0.509437
1340	AP1M2	0.509573
1341	LINC01143	0.510277
1342	RET	0.511335
1343	KLK14	0.511636
1344	LINC01842	0.511821
1345	IKZF1	0.512658
1346	LINC00885	0.513727
1347	EEF1GP1	0.513826
1348	HRCT1	0.514796
1349	AC009237.15	0.515383
1350	AC016747.1	0.515714
1351	CD22	0.51572
1352	NKAIN1	0.516556
1353	EBP	0.516918
1354	LINC01133	0.517308
1355	GALNT13	0.517531
1356	IGKV6D-21	0.518045
1357	REM1	0.518247
1358	AC026979.2	0.518592
1359	GLDC	0.518672
1360	GSTP1	0.519014
1361	PDLIM3	0.519082
1362	IGHJ3P	0.520373
1363	FST	0.520416
1364	CCR2	0.521719
1365	CRTAC1	0.521811
1366	KLK1	0.521873
1367	MEST	0.522434
1368	AC018629.1	0.522919
1369	MTCYBP18	0.523218
1370	SLC4A11	0.523239
1371	IGHV1-3	0.523467
1372	RALGPS2	0.524002
1373	AC103563.3	0.524938
1374	AC025154.2	0.525892
1375	CNN1	0.525898
1376	DCLK2	0.527201
1377	SLC29A4	0.527477
1378	IL1R2	0.528029
1379	ZBED2	0.528147
1380	ANK3	0.530711
1381	PI16	0.530749
1382	F3	0.530884
1383	FYB1	0.531027
1384	MT-RNR2	0.531366
1385	SIK1B	0.531394
1386	FTLP14	0.531623
1387	BCAT1	0.531844
1388	SCARNA7	0.532383
1389	SLC39A2	0.532567
1390	PCDHB6	0.533403
1391	RNU4-47P	0.533452
1392	TATDN2P2	0.533583
1393	AC139453.2	0.533866
1394	TGFB3	0.534276
1395	TMEM52	0.535206
1396	TRAV8-3	0.53563
1397	CR2	0.53611
1398	TBX1	0.536398
1399	MIR4645	0.536933
1400	CD27	0.537513
1401	SOWAHB	0.538027
1402	DERA	0.53844
1403	TFEC	0.538517
1404	MT1E	0.538806
1405	ALG1L	0.539366
1406	IGKV1-27	0.539562
1407	CHIT1	0.540329
1408	COL14A1	0.541262
1409	GPR12	0.542156
1410	C4B	0.543246
1411	UGT2B7	0.544343
1412	FAM83E	0.544532
1413	RLBP1	0.544834
1414	SLC43A1	0.545093
1415	PPIAP29	0.546585
1416	SSC5D	0.546632
1417	PADI2	0.547681
1418	C1QTNF3	0.547796
1419	CCDC88B	0.548717
1420	TMBIM1	0.548755
1421	PIK3CG	0.548807
1422	TRPV6	0.548894
1423	SIT1	0.549028
1424	TGM5	0.549494
1425	CLEC10A	0.550165
1426	ERVMER34-1	0.550515
1427	TMC8	0.550632
1428	AC107956.1	0.55225
1429	AC010789.1	0.552275
1430	RERG	0.552686
1431	MAST4	0.552759
1432	PRR16	0.552841
1433	RNU6-322P	0.553183
1434	AC103740.2	0.553375
1435	MMP3	0.554232
1436	TNFRSF13C	0.554235
1437	PDZD2	0.555226
1438	IGKV1D-13	0.555829
1439	DMRT3	0.556339
1440	BEND5	0.55654
1441	KRT8P3	0.556707
1442	HCAR2	0.557707
1443	AC025580.1	0.55815
1444	LOXL4	0.558405
1445	C1DP1	0.558872
1446	SLAMF8	0.559167
1447	IQGAP2	0.559366
1448	BCYRN1	0.559685
1449	FBXL13	0.560473
1450	S100P	0.560547
1451	IGKV1D-12	0.56091
1452	DDIT4L	0.561786
1453	CD48	0.562054
1454	CCNO	0.562411
1455	RPL39P40	0.562415
1456	PALM	0.562656
1457	TAFA3	0.562965
1458	PTH2R	0.56301
1459	TMEM121	0.563474
1460	AC022509.3	0.564294
1461	PHKG1	0.565917
1462	RNVU1-30	0.566873
1463	GALNT14	0.567912
1464	RND2	0.568427
1465	C5orf46	0.569741
1466	LMO3	0.569811
1467	MT-TT	0.57004
1468	UCP2	0.571293
1469	NKD2	0.571473
1470	PARM1	0.571481
1471	AC073861.1	0.571485
1472	NCEH1	0.571836
1473	CCL20	0.572046
1474	CXCL8	0.572297
1475	IGHV5-10-1	0.573257
1476	DOC2B	0.574094
1477	OPRK1	0.575199
1478	TRAV21	0.575242
1479	Y_RNA	0.576575
1480	OSR1	0.576772
1481	SLC9A3-AS1	0.577161
1482	FAM222A	0.577587
1483	LMO2	0.578012
1484	MAL2	0.578013
1485	TNNC1	0.578085
1486	VPS37D	0.579152
1487	SNORC	0.579782
1488	AC092535.5	0.580478
1489	SIGLEC10	0.582106
1490	PRECSIT	0.582112
1491	LINGO1	0.582219
1492	SH2D1A	0.582227
1493	SNRPGP15	0.582554
1494	PLEKHG4	0.582757
1495	OSR2	0.582863
1496	PRSS33	0.583387
1497	RPL13AP20	0.583535
1498	RPL10P9	0.58393
1499	IGKV2OR22-4	0.584292
1500	TNFRSF17	0.584324
1501	SLC16A1	0.584599
1502	PKN1	0.585564
1503	ADAMTS15	0.585627
1504	AL512329.2	0.586436
1505	AC008592.4	0.586657
1506	CCR7	0.586991
1507	EPHA4	0.587579
1508	ARHGAP40	0.58777
1509	SOX9	0.5888
1510	OLFM1	0.588975
1511	A2ML1	0.589139
1512	SEMA3G	0.589738
1513	CNTFR	0.589816
1514	MYH14	0.590412
1515	EGLN3	0.590679
1516	KLHDC8A	0.591441
1517	HAS3	0.593451
1518	PDZD4	0.593795
1519	ULBP2	0.594057
1520	IL6	0.594103
1521	MMP13	0.594297
1522	RNU4-2	0.594451
1523	AC023043.4	0.594784
1524	FBN2	0.594868
1525	KRT6A	0.595603
1526	AC103810.3	0.595966
1527	MATN2	0.596156
1528	FAM107A	0.59635
1529	MEIS3	0.596972
1530	AL442663.4	0.597073
1531	SYNGR2	0.59713
1532	ST6GALNAC2	0.598054
1533	HOXB4	0.598218
1534	SLC15A2	0.598721
1535	RNU4-1	0.598734
1536	IGLVI-70	0.598737
1537	FOXC2	0.599839
1538	ANPEP	0.600826
1539	ABO	0.600995
1540	POU2F3	0.601029
1541	MRAP2	0.601125
1542	PLP1	0.601473
1543	RNF212	0.601629
1544	RHOJ	0.601897
1545	AZGP1	0.602921
1546	UBE2E2	0.603035
1547	FADS2	0.603311
1548	PRKAG2-AS1	0.603335
1549	EEF1A1P6	0.603352
1550	GPX1	0.603751
1551	MFSD4A	0.603894
1552	CDC26P1	0.603948
1553	BBOX1	0.604246
1554	PRXL2A	0.604921
1555	DIRAS3	0.605195
1556	JSRP1	0.605324
1557	IGKV2D-28	0.605813
1558	CYP4X1	0.606555
1559	RORC	0.60677
1560	KRT4	0.606894
1561	LILRB1	0.606897
1562	MT1A	0.607581
1563	CLPSL2	0.608596
1564	HS6ST2	0.608666
1565	FBXL7	0.608774
1566	MSLN	0.609173
1567	HOXC13-AS	0.609316
1568	LINC02613	0.609507
1569	ZNF217	0.61021
1570	S100A7	0.610489
1571	CHST10	0.610687
1572	PTPRZ1	0.611533
1573	TDRD12	0.61273
1574	AIM2	0.612796
1575	AL133370.1	0.613422
1576	EEF1A1P11	0.613996
1577	DSTNP1	0.61458
1578	PNRC2P1	0.614752
1579	AC020907.1	0.615472
1580	PHF24	0.615711
1581	PGAP3	0.615979
1582	JAML	0.617078
1583	RGS2	0.617433
1584	CDC42BPB	0.618752
1585	NAP1L5	0.620354
1586	LINC01235	0.620375
1587	AC127526.5	0.620954
1588	DNAJC12	0.621141
1589	RHEX	0.622573
1590	IGKV6-21	0.622942
1591	POU2AF1	0.623018
1592	TRAV12-3	0.623128
1593	TSPAN33	0.624386
1594	NCALD	0.6244
1595	GABRE	0.625309
1596	AC092306.1	0.625628
1597	IGHV3-64	0.625768
1598	AL356417.2	0.62607
1599	BMP5	0.626535
1600	IGLV2-5	0.626601
1601	PCOLCE2	0.62661
1602	TCEAL9	0.62678
1603	FGF1	0.627138
1604	TSPAN7	0.627415
1605	HMGN2P15	0.628309
1606	MUC15	0.628424
1607	TRGC2	0.630017
1608	AC073046.1	0.630084
1609	IL2RA	0.630691
1610	B3GALT5	0.631037
1611	LPL	0.631116
1612	C19orf57	0.63114
1613	CXCL13	0.631448
1614	CNFN	0.63201
1615	GOLT1B	0.632124
1616	IGKV2D-24	0.632347
1617	LRRN2	0.633989
1618	RNVU1-3	0.634845
1619	PCDHGB5	0.635721
1620	IGHV4-55	0.636333
1621	UST	0.636376
1622	STRA6	0.637295
1623	RBP4	0.638141
1624	PTN	0.63891
1625	LINC02473	0.639118
1626	OSM	0.639945
1627	PLA2G2A	0.641375
1628	AL365361.1	0.641524
1629	FAM180A	0.641969
1630	LGR5	0.642318
1631	CD1B	0.644123
1632	FOSL1	0.644697
1633	LCN2	0.645943
1634	CD70	0.645955
1635	ZFP36L2	0.647032
1636	GSPT2	0.649157
1637	NDUFS6	0.649584
1638	GSTT2B	0.650199
1639	RPS26	0.650668
1640	ERBB2	0.650677
1641	DYNC1I1	0.65134
1642	NR4A1	0.651708
1643	C1QL4	0.651967
1644	CXCL17	0.652895
1645	HORMAD1	0.653204
1646	CES3	0.653438
1647	TGFB2	0.654253
1648	AC010547.2	0.654655
1649	DYNC1LI2	0.655279
1650	FLNC	0.655731
1651	IGKV3D-15	0.65595
1652	IL16	0.655952
1653	CXCL2	0.656591
1654	PON3	0.656771
1655	MIR320E	0.657839
1656	TRAV19	0.658216
1657	TF	0.65855
1658	SH3RF2	0.659633
1659	SLC52A1	0.659721
1660	TPSB2	0.659861
1661	MIR3671	0.660752
1662	ELAPOR1	0.662679
1663	BMP4	0.662821
1664	TGFBR3	0.663105
1665	AC103702.2	0.663453
1666	AC090772.4	0.663902
1667	TCF7L1	0.664329
1668	DHDH	0.664905
1669	CA8	0.666598
1670	TRIP6	0.666978
1671	CCL17	0.667561
1672	LINC02635	0.667876
1673	SRMS	0.667967
1674	AC133644.1	0.668417
1675	ACAP1	0.668564
1676	CD24P4	0.669101
1677	MAGEB4	0.670168
1678	WFDC2	0.670277
1679	IGLV2-28	0.670549
1680	CLIC6	0.671543
1681	SEC24C	0.672306
1682	STEAP4	0.673177
1683	PIK3AP1	0.674628
1684	C1QL2	0.674786
1685	MIR205	0.674927
1686	SNORD14E	0.675137
1687	S100A4	0.676248
1688	KCNIP3	0.677008
1689	GIMAP8	0.677275
1690	TDO2	0.678087
1691	RPL24P4	0.679672
1692	Y_RNA	0.679998
1693	CLEC5A	0.68002
1694	ST6GAL2	0.680247
1695	HMGB1P5	0.680615
1696	EFNB3	0.68071
1697	RNU7-49P	0.681056
1698	SLC35F3	0.681084
1699	RHOH	0.681577
1700	CD3E	0.681852
1701	SMOC1	0.681952
1702	CEROX1	0.683229
1703	SNPH	0.683362
1704	XCL2	0.68357
1705	MLC1	0.683808
1706	CLIC3	0.68497
1707	REEP2	0.688355
1708	CD44-AS1	0.688473
1709	HOTAIR	0.688742
1710	ARHGAP9	0.690079
1711	NRARP	0.690361
1712	MTATP8P2	0.691737
1713	ALKAL2	0.692433
1714	MEX3A	0.69321
1715	AC107294.2	0.693375
1716	ARHGAP23	0.693506
1717	LINC01554	0.693941
1718	G0S2	0.695839
1719	VAX2	0.696586
1720	CD79B	0.696624
1721	CCL22	0.69681
1722	FBXL16	0.697297
1723	IGKV1OR2-6	0.697444
1724	ADA2	0.697556
1725	MIR3142HG	0.698024
1726	S1PR4	0.698027
1727	IGKV1D-33	0.698434
1728	SIX2	0.698896
1729	IL2RB	0.699328
1730	SNX20	0.699972
1731	PTGFR	0.700122
1732	HLA-G	0.700719
1733	ATP6V1C2	0.70091
1734	COLCA2	0.702068
1735	ZAP70	0.702175
1736	SART1	0.703019
1737	STAB1	0.703123
1738	SEMA3E	0.70393
1739	CKMT1B	0.704082
1740	TLR7	0.704416
1741	FCRLA	0.705204
1742	NPR2	0.706204
1743	CCDC74A	0.706257
1744	TAF5LP1	0.706351
1745	SAMD5	0.706455
1746	HPGD	0.706826
1747	ADCY2	0.707028
1748	PTPN7	0.70734
1749	C16orf74	0.70779
1750	ELF1	0.708072
1751	RPL10P6	0.70855
1752	PCDH18	0.70942
1753	ADAMTS5	0.709642
1754	FAM20A	0.709848
1755	LINC01139	0.710099
1756	AC004453.1	0.710127
1757	FABP6	0.710222
1758	FAM171A1	0.710658
1759	FXYD5	0.710841
1760	OCA2	0.711213
1761	IGHV3-62	0.711236
1762	AC011442.1	0.712645
1763	GFRA3	0.713101
1764	CSN3	0.713559
1765	HCST	0.714582
1766	MUC1	0.715019
1767	FMO2	0.715359
1768	HOXA9	0.715679
1769	DOCK10	0.715927
1770	MEOX2	0.716812
1771	IL21R	0.716891
1772	ACTG2	0.717008
1773	TECRP1	0.717657
1774	MICOS10P3	0.718231
1775	LINC01833	0.719459
1776	CLLU1-AS1	0.71998
1777	CX3CR1	0.720065
1778	PEG3	0.720225
1779	AP005131.2	0.720349
1780	FGFR3	0.720868
1781	SLC6A11	0.721644
1782	IGHV3-19	0.72176
1783	GSTM1	0.721796
1784	JMJD1C	0.722322
1785	NEFH	0.72236
1786	AP000547.3	0.722806
1787	KLK13	0.722907
1788	RCSD1	0.722962
1789	SLC7A11	0.723107
1790	H2BC4	0.723972
1791	PELI2	0.724248
1792	ATP5F1EP2	0.724532
1793	TUBB2B	0.72463
1794	PLA1A	0.725244
1795	FHOD3	0.72565
1796	MTRNR2L12	0.725906
1797	TPTEP1	0.726438
1798	C1orf122	0.726443
1799	TSPAN8	0.726747
1800	KANK4	0.727581
1801	CPA3	0.728006
1802	NKG7	0.72826
1803	GRP	0.728424
1804	CILP	0.728962
1805	AC135068.3	0.729335
1806	AC097658.1	0.729378
1807	WIF1	0.729599
1808	IFITM3P2	0.730516
1809	PNMA6A	0.730644
1810	ITGBL1	0.73089
1811	IGKV1D-43	0.731103
1812	C2orf88	0.73119
1813	KRT17	0.731213
1814	SLC17A9	0.731697
1815	IGLV2-34	0.731843
1816	IGFL3	0.732225
1817	ZNF488	0.732556
1818	KRT23	0.732598
1819	C6orf141	0.733207
1820	CP	0.733691
1821	CD164L2	0.73375
1822	IGHV3-73	0.733877
1823	GPR174	0.733993
1824	AL122034.1	0.734144
1825	TNFRSF11A	0.736078
1826	MATK	0.736222
1827	ADAMTSL4	0.736384
1828	AC008760.2	0.737487
1829	LEMD1	0.737843
1830	IGKV2D-29	0.738148
1831	FIGN	0.7385
1832	AC080038.2	0.740257
1833	RAET1L	0.740773
1834	TAFA5	0.740962
1835	DOK5	0.741217
1836	IGKV2-29	0.741694
1837	MT1L	0.741695
1838	AC008514.1	0.741695
1839	IL2RG	0.74172
1840	RAB25	0.741768
1841	SCGB2A2	0.742087
1842	IGHV1-12	0.742543
1843	SCRG1	0.74265
1844	FCGBP	0.742683
1845	FBLN7	0.743106
1846	IGLV1-36	0.743282
1847	MCOLN3	0.743312
1848	ZNF542P	0.743356
1849	EDIL3	0.744632
1850	ALDH1A1	0.744879
1851	FGD4	0.744927
1852	C4BPA	0.745457
1853	IGKV1-33	0.747295
1854	RAI2	0.747837
1855	H2BC17	0.748314
1856	C5orf66-AS1	0.750196
1857	IGHV4-31	0.750275
1858	PCED1B-AS1	0.75088
1859	CAST	0.751042
1860	HMCN1	0.752267
1861	IRAK2	0.752311
1862	PTMS	0.753045
1863	PGLYRP4	0.754982
1864	NEURL1	0.755036
1865	SPAG4	0.755251
1866	AC016582.3	0.755542
1867	KRT10	0.756976
1868	ZDHHC2	0.757505
1869	LINC01819	0.75915
1870	NANOS1	0.759234
1871	CLPS	0.759983
1872	DAPL1	0.761645
1873	TM4SF1-AS1	0.762455
1874	AFAP1-AS1	0.762621
1875	IGKV1-16	0.763287
1876	UCHL1	0.763457
1877	GTSF1	0.76402
1878	IL12RB1	0.764038
1879	SERPINB2	0.764201
1880	ITPRID2	0.764714
1881	GSTO2	0.765006
1882	RPL19	0.765209
1883	GPR18	0.765234
1884	MYH11	0.765529
1885	S100A3	0.765659
1886	CD69	0.766103
1887	AL365181.3	0.766339
1888	MUC16	0.767144
1889	TIGIT	0.767254
1890	FOXI1	0.767326
1891	AC144530.1	0.768929
1892	TNNT1	0.769683
1893	CD84	0.770258
1894	PPARGC1A	0.770777
1895	IGHV4-28	0.770914
1896	MIR4768	0.771395
1897	VSTM2L	0.771526
1898	AL031778.1	0.772014
1899	CAPS	0.772018
1900	VTCN1	0.772905
1901	HBA2	0.773537
1902	SPESP1	0.775401
1903	P2RY8	0.775649
1904	IL17B	0.776307
1905	AC115522.1	0.777071
1906	KRT81	0.777577
1907	MISP3	0.777828
1908	ZYG11A	0.7782
1909	ISM1	0.778619
1910	TIMM10	0.778761
1911	ATP6V0A4	0.778821
1912	SNTG2-AS1	0.778902
1913	RPL21P28	0.779089
1914	TRAV9-2	0.779192
1915	DNER	0.779376
1916	TMEM37	0.779481
1917	PPP1R1A	0.779595
1918	SMARCC1	0.77976
1919	LRATD1	0.780167
1920	BHMT2	0.780177
1921	IL33	0.78032
1922	EYA2	0.78045
1923	SLC5A1	0.780727
1924	AC037487.3	0.781725
1925	PTCHD1	0.782077
1926	SFRP1	0.78235
1927	NTN4	0.783546
1928	TGFBI	0.78393
1929	SORBS2	0.785038
1930	BARX1	0.785148
1931	GPC2	0.786988
1932	RTP4	0.787952
1933	SEMA5A	0.788143
1934	FLRT3	0.788177
1935	TENT5A	0.788403
1936	LAMP5	0.788548
1937	DAPP1	0.788597
1938	IGLV8-61	0.789537
1939	RIPPLY3	0.789571
1940	STRAP	0.790189
1941	SOX8	0.79036
1942	CCN3	0.791119
1943	SYCP2	0.791797
1944	RTN4RL1	0.792122
1945	TBX18	0.793376
1946	ALX4	0.793788
1947	STMN3	0.794023
1948	TOX	0.794153
1949	GABRP	0.794372
1950	AL844908.1	0.79468
1951	ITIH6	0.795007
1952	CHRM1	0.795482
1953	CYCSP6	0.797288
1954	LINC00518	0.797761
1955	MIR7856	0.798013
1956	AC245100.3	0.798336
1957	EEF1A2	0.798418
1958	SUSD2	0.799092
1959	AOX1	0.799496
1960	SIRPG	0.799504
1961	METRN	0.799786
1962	ELAPOR2	0.799883
1963	MT-TL1	0.800295
1964	CKMT1A	0.800457
1965	PPARG	0.800534
1966	COL9A2	0.801316
1967	ARHGAP25	0.80154
1968	SDCBP2	0.801847
1969	MYOZ1	0.801872
1970	DOCK2	0.802262
1971	AKT3	0.80243
1972	PLAC8	0.802565
1973	MPPED2	0.803147
1974	SLAMF7	0.804208
1975	HOXB13	0.80584
1976	COX6CP1	0.806419
1977	KRT79	0.807097
1978	PSCA	0.807745
1979	LINC02487	0.808027
1980	PLAAT2	0.808849
1981	TRAT1	0.809277
1982	MGST1	0.809398
1983	RSPO1	0.809837
1984	ELN	0.812402
1985	AIF1L	0.812422
1986	RNU7-40P	0.812551
1987	PRKCB	0.812821
1988	PROCR	0.81283
1989	RUNX2	0.812944
1990	IGHV2-5	0.813665
1991	TRPV4	0.813701
1992	B3GNT3	0.814309
1993	AC013457.1	0.815268
1994	IGLV9-49	0.815603
1995	IGSF21	0.815778
1996	C7	0.816162
1997	SYT13	0.818192
1998	MEF2C	0.81821
[truncated: 396 more rows]

## Sheet: SupplementaryTable3
Supplementary Table 3. Differential expression analysis for each cell lines/siRNAs (related to Figure3e)
gene	BT549				Hs578T
	siFOXD1#1		siFOXD1#2		siFOXD1#1		siFOXD1#2
	log2FC	FDR	log2FC	FDR	log2FC	FDR	log2FC	FDR
A1BG	-0.138434	0.73607	-0.178154	0.629661	0.511283	0.00239061	-0.0312375	1
A1BG-AS1	0.45368	0.0455104	0.182258	0.695782	0.562413	0.00131213	0.05656	1
A1CF	-2.27782	0.848811	0.0612445	1	3.66634	0.535294	0	1
A2M	0	1	3.19931	0.688249	-0.0454396	1	-2.31759	0.857541
A2M-AS1	0	1	0	1	0	1	0	1
A2ML1	3.19863	0.677946	0	1	-2.34488	0.842291	-2.31759	0.857541
A2MP1	0	1	0	1	0	1	0	1
A3GALT2	1.76338	0.627654	0.9569	0.971227	1.95608	0.303097	-1.3683	0.908928
A4GALT	-0.739219	9.80396e-12	-0.118918	0.61397	0.307535	0.273852	-1.5615	6.44566e-09
A4GNT	0.461262	1	0.0326582	1	4.8351	0.172059	3.17505	0.697829
AA06	0	1	0	1	0	1	0	1
AAAS	-0.358592	0.0118744	-0.0289885	1	-0.679391	2.80102e-09	0.184995	0.17669
AACS	-0.0417965	1	-0.422219	0.0237043	-0.178601	0.226182	-0.104766	0.677454
AACSP1	3.22197	0.677946	0	1	0.907626	0.889801	0.400061	1
AADAC	0	1	0	1	3.15171	0.680907	3.18685	0.697829
AADACL2	0	1	0	1	0	1	0	1
AADACL2-AS1	0	1	0	1	0	1	0	1
AADACL3	0	1	3.19865	0.693072	-4.68925	0.215019	-4.65532	0.241863
AADACL4	-2.29881	0.848811	-2.3074	0.854115	0	1	0	1
AADACP1	0	1	0	1	-1.39569	0.877347	0.0322993	1
AADAT	2.39045	0.294173	-3.16209	0.70175	-0.974886	0.000371422	-1.27932	9.95339e-06
AAED1	0.222102	0.0965941	-0.29616	0.0596453	0.555622	9.44931e-06	-0.0716901	0.932545
AAGAB	0.665725	1.88366e-13	0.211042	0.106191	0.54502	9.37303e-15	0.2576	0.00262207
AAK1	-0.406026	3.18404e-06	0.0402406	0.950915	-0.110604	0.0323145	0.113274	0.031196
AAMDC	0.070246	1	-0.656594	0.0236594	0.72256	2.20355e-06	-0.243186	0.382449
AAMP	0.18407	0.0670533	0.249816	0.0142786	0.163188	0.0217767	0.364388	4.65957e-09
AANAT	1.44853	0.865235	2.13757	0.653205	2.29944	0.842291	0	1
AAR2	0.330517	0.000643918	-0.301517	0.0139928	0.296719	0.00109701	0.0355723	1
AARD	0.100097	0.901784	0.160205	0.749747	-0.582485	0.953393	-1.08633	0.786006
AARS	0.159054	0.0125799	0.268318	0.00024766	-0.264078	5.54407e-15	0.0336117	0.680676
AARS2	0.247694	0.120552	0.21804	0.229607	-0.375629	0.000565361	0.202199	0.0940105
AARSD1	0.368413	0.0704289	0.528394	0.0121062	-0.342922	0.00837145	0.0547416	0.963454
AASDH	-0.232934	0.521555	0.0391695	1	-0.265243	0.424201	-0.0650643	1
AASDHPPT	-1.2136	5.92659e-30	-0.552334	4.54141e-05	-1.44694	1.78145e-36	-0.587657	4.31588e-08
AASS	-1.08212	0.000490586	-0.881243	0.0176025	-1.19892	1.08943e-11	-1.15437	1.14899e-10
AATBC	-0.505192	0.233856	-0.0936024	1	-0.312542	0.947062	-0.173291	1
AATF	0.393904	1.47967e-08	0.1987	0.0255539	-0.203588	0.000582616	0.0429511	0.795193
AATK	0.903021	0.467048	0.248265	1	-0.2526	0.942329	-0.39524	0.848319
AATK-AS1	0	1	0	1	0	1	0	1
ABALON	0.259448	0.0270164	0.385546	0.00198665	0.266817	0.000842009	0.156917	0.127514
ABAT	1.75544	0.630913	0.9569	0.971227	1.32454	0.689126	-0.489838	1
ABCA1	-1.18442	7.24801e-38	-0.303257	0.0045338	1.4826	3.43818e-66	-0.023896	1
ABCA10	0.668376	0.0316596	-0.0634658	1	0.380993	1	-0.2154	1
ABCA11P	0.967224	1.73526e-05	0.233086	0.707469	0.0227832	1	-0.0653847	1
ABCA12	0.0764806	1	-0.363299	0.854115	-4.43808	0.000533474	-0.770444	0.550886
ABCA13	0.646923	1	-0.329268	1	-0.895987	0.107883	0.890208	0.0158337
ABCA17P	-0.0970963	1	-0.457597	0.9432	0	1	3.17505	0.697829
ABCA2	-0.331252	0.0194336	-0.355637	0.0256831	0.105007	0.298559	-0.515238	1.72725e-10
ABCA3	-0.241154	0.00435252	-0.378809	0.000396336	-0.0415512	1	0.340669	1
ABCA4	0	1	2.34804	0.854115	0.497529	0.842291	0.830623	0.550886
ABCA5	0.0881116	0.867697	-0.118677	0.854115	-0.108176	0.87249	-0.968503	1.18748e-05
ABCA6	0.967678	0.245292	-0.470979	0.890707	-1.25737	0.575469	-0.722591	0.857541
ABCA7	-0.792244	6.79219e-06	0.0739853	0.983759	-0.780985	3.63215e-05	-0.803571	3.468e-05
ABCA8	2.55414	0.091606	2.07982	0.304094	-1.02885	0.680907	0.499047	0.872502
ABCA9	-0.631544	0.96658	-0.947022	0.878511	-0.8468	0.276038	-1.63639	0.0361422
ABCA9-AS1	0.0529389	1	0.0413631	1	-3.72579	0.524926	-3.69436	0.553499
ABCB1	1.42912	0.512879	-4.35723	0.346359	0.954218	0.372557	0.493441	0.857541
ABCB10	-1.23781	3.05196e-12	0.179951	0.517887	-2.04778	7.024e-32	-0.250069	0.189538
ABCB11	0	1	0	1	1.58079	0.420472	-4.0769	0.430329
ABCB4	3.73712	0.534631	0	1	0.476882	1	-3.16912	0.697829
ABCB5	3.19863	0.677946	0	1	2.169	0.3516	0.0212951	1
ABCB6	-0.0479607	1	0.201581	0.263624	0.0159675	1	-0.31316	0.00175621
ABCB7	-0.146032	0.508675	-1.05071	7.63148e-07	-0.161031	0.437541	-1.08061	2.5166e-13
ABCB8	-0.318647	0.0424612	-0.0176469	1	-0.159885	0.187629	0.174468	0.137228
ABCB9	-1.22209	3.32681e-08	-0.147023	0.821532	-0.371624	0.995704	0.389182	0.949818
ABCC1	0.252162	0.000708791	0.374231	4.68773e-05	0.531935	2.05095e-29	-0.131246	0.0521444
ABCC10	-0.0248663	1	0.0510036	1	0.0651348	0.819874	-0.0547924	0.900657
ABCC11	-0.839281	0.99974	-4.06002	0.4401	-1.40511	0.875024	-3.68551	0.553499
ABCC12	0.0656052	1	1.42447	0.895396	1.34255	0.894666	2.09914	0.666944
ABCC13	0	1	0	1	0	1	0	1
ABCC2	-0.270481	0.647377	0.441124	0.244667	-0.258624	0.584928	0.128901	0.920165
ABCC3	-0.302493	0.0017088	0.0871273	0.61378	-0.169153	0.206173	-0.570122	2.44977e-07
ABCC4	-0.000166779	1	0.438699	0.000215715	0.560432	1.22034e-08	0.28914	0.0165445
ABCC5	0.305861	0.00462523	0.371449	0.00400294	0.542236	1.3637e-20	0.249523	0.000274631
ABCC5-AS1	0.0654852	1	1.93448	0.534824	-1.21367	0.772704	-1.67654	0.665227
ABCC6	-0.898502	0.516297	0.280019	0.98429	0.458712	0.842291	0.0239886	1
ABCC6P1	-0.449826	1	0.0501744	1	0	1	0	1
ABCC6P2	-2.29881	0.848811	1.81232	0.799942	0.775713	0.856361	1.95136	0.122804
ABCC8	-3.11387	0.699337	-3.12396	0.70175	0	1	0	1
ABCC9	0	1	2.34804	0.854115	-1.79347	4.31036e-10	2.3562	1.33465e-54
ABCD1	-0.394023	0.00119435	-0.249429	0.167921	0.256402	0.0555272	-0.304238	0.0412018
ABCD2	-1.38884	0.58469	-0.650704	0.919365	0.425302	1	-1.18375	0.857541
ABCD3	-0.179703	0.136998	0.109894	0.61297	-0.0779497	0.436783	0.213982	0.000990133
ABCD4	0.798126	1.21777e-05	0.103611	0.92955	0.420282	0.00750188	-0.0353472	1
ABCE1	-0.439048	1.12786e-09	0.0612054	0.70175	-0.799329	6.06305e-45	-0.0398243	0.81878
ABCF1	0.280761	1.27324e-06	0.212702	0.0034277	0.0675736	0.148125	0.220747	4.46625e-09
ABCF2	0.411474	2.64935e-11	0.0757389	0.512289	-0.0795122	0.201833	-0.0441173	0.697829
ABCF3	0.19857	0.0859074	0.442215	0.000296827	0.0646369	0.621578	0.48018	3.18962e-15
ABCG1	3.22197	0.677946	3.73064	0.534824	-0.0480107	1	1.47414	0.759399
ABCG2	-0.497026	0.362827	-1.18258	0.0331954	-0.98666	0.000408117	-1.4523	1.04539e-06
ABCG4	-0.981737	0.718897	-0.611459	0.889919	-0.013753	1	-0.290055	0.81096
ABCG5	2.35175	0.848811	0	1	0	1	0	1
ABCG8	2.35175	0.848811	0	1	-1.4169	0.872968	-3.68551	0.553499
ABHD1	-1.8481	7.27494e-08	-0.700969	0.0612561	-0.840508	0.00112534	0.00440308	1
ABHD10	-0.589439	7.03161e-06	0.00450739	1	-0.711836	4.31663e-21	-0.218041	0.00841913
ABHD11	-0.063634	1	-0.413827	0.0758896	-0.28484	0.206189	-0.214321	0.45507
ABHD11-AS1	0.0656363	1	1.71067	0.55367	-0.992369	0.697658	-0.72745	0.857541
ABHD12	-0.342449	0.000167591	-0.224808	0.0392104	0.468561	2.10676e-14	0.25118	0.000399091
ABHD12B	0.978937	0.230053	-0.18177	1	2.31122	0.842291	4.6651	0.236259
ABHD13	0.206213	0.308341	0.0787864	0.979845	0.0230635	1	-0.212977	0.472455
ABHD14A	0.0590317	1	0.127372	0.854115	0.0339349	1	0.437563	0.0488108
ABHD14A-ACY1	0.12833	0.763376	0.0904882	0.915311	0.439243	0.00264185	0.533219	0.000178993
ABHD14B	-1.28593	6.71552e-14	0.721049	5.52068e-05	-0.756043	1.52371e-05	1.04799	2.43101e-16
ABHD15	0.257527	0.37638	-0.837487	0.00370235	0.761367	9.65592e-06	-0.0390845	1
ABHD16A	0.0586828	0.865235	0.198709	0.153672	0.196703	0.0801038	0.352174	0.000383302
ABHD16B	-0.227271	0.583241	0.17107	0.809807	-0.862226	0.0677812	0.889788	0.0054669
ABHD17A	-0.049192	0.978299	-0.165029	0.367368	0.236786	0.0404249	0.0562975	0.922309
ABHD17B	0.888073	1.48717e-13	0.187268	0.432759	0.292774	0.168128	-0.110425	0.857541
ABHD17C	0.385478	0.182102	-1.09892	0.00128281	-0.303611	0.122001	-0.798536	5.38909e-06
ABHD2	-0.640861	1.387e-12	-0.179141	0.111236	0.214253	1.33877e-08	-0.0202959	0.955408
ABHD3	-0.469626	0.00468023	-0.224222	0.308527	-0.92182	2.49398e-06	-0.479307	0.0239403
ABHD4	0.102727	0.853143	-0.120092	0.854182	0.274902	0.0326176	-0.217782	0.193239
ABHD5	0.43645	0.00189338	0.00965095	1	0.164494	0.275547	0.92569	2.94403e-23
ABHD6	-0.745496	2.71431e-05	-0.0984185	0.862708	0.489527	0.00599994	-0.0665691	1
ABHD8	-0.654537	6.08424e-05	-0.407854	0.0674346	-0.677622	0.000106905	-0.379383	0.0530432
ABI1	0.104179	0.582854	0.0872255	0.743007	0.0533571	0.91439	0.126629	0.496201
ABI2	-0.138892	0.33695	-0.127346	0.478661	0.00555711	1	-0.074759	0.614784
ABI3	0	1	0	1	0	1	0	1
ABI3BP	0.298239	0.00818286	0.701473	6.76277e-07	0.47887	0.0105381	0.822051	6.17758e-07
ABL1	-0.100269	0.160486	-0.151531	0.0312636	-0.0424245	0.673805	-0.0763364	0.268912
ABL2	-0.182797	0.00351736	0.280437	0.000170442	-0.0173462	1	0.267158	3.25877e-07
ABLIM1	-0.569967	3.63486e-07	0.217248	0.0937826	0.736093	0.00785156	1.07201	1.99546e-05
ABLIM2	-3.11387	0.699337	0.606058	1	-1.79743	0.764371	-4.0769	0.430329
ABLIM3	0.15068	1	0.940659	0.0866881	0.504756	4.68903e-32	0.409052	2.23044e-19
ABO	-2.27782	0.848811	-2.2868	0.854115	0	1	0	1
ABR	0.0883682	0.487144	-0.512945	6.71794e-06	0.361596	4.27506e-14	-0.2741	1.49662e-06
ABRA	1.29839	0.848811	-3.14294	0.69689	2.02578	0.667978	0.027495	1
ABRACL	-0.665237	7.69958e-10	-0.0311808	1	-1.10499	3.06026e-08	-0.673541	0.000971608
ABT1	-0.169998	0.291165	0.048782	0.999111	-0.519117	3.74768e-05	0.0228102	1
ABTB1	-0.173697	0.848811	0.0446533	1	-0.325618	0.0179803	0.885765	4.28035e-19
ABTB2	0.243378	0.10463	0.271963	0.0741835	0.772949	0.00162911	0.274695	0.582655
ACAA1	-0.54908	5.8951e-05	0.0283665	1	0.0993076	0.573027	0.188682	0.128362
ACAA2	0.191442	0.0790032	-0.423578	0.00079772	0.515351	7.68949e-20	-0.26164	0.000324285
ACACA	0.13576	0.0797135	0.358087	3.47159e-05	0.679688	1.84658e-58	0.368402	4.80051e-15
ACACB	-0.758901	0.0405511	-0.234699	0.79485	-0.313164	0.470692	-0.971718	0.00246384
ACAD10	0.00624419	1	0.218792	0.283876	0.354534	0.0320524	0.29151	0.122568
ACAD11	-0.272994	0.179792	-0.46504	0.0173794	-0.478869	0.00384119	-0.229496	0.298763
ACAD8	0.329816	0.148828	0.379408	0.0963736	0.0708967	1	0.153882	0.778998
ACAD9	-0.806214	2.36104e-19	0.113085	0.403263	-1.16027	5.319e-53	-0.00895751	1
ACADL	0	1	0	1	0	1	0	1
ACADM	0.221596	0.0379063	-0.189613	0.138976	0.49338	1.19829e-07	-0.266174	0.0365446
ACADS	0.736837	0.0348064	-0.0554436	1	0.988403	3.06533e-05	0.370009	0.367754
ACADSB	-1.29564	5.88537e-05	-0.588151	0.136137	-0.963567	1.08571e-06	-0.72563	0.000343437
ACADVL	-0.600741	7.20313e-21	0.0104359	1	-0.0182703	0.996603	0.0701568	0.29387
ACAN	0.606217	1	-3.16209	0.70175	-0.0336562	1	-2.31759	0.857541
ACAP1	0.131809	1	0.62836	0.665133	0.124539	1	0.814689	0.127341
ACAP2	-0.44056	2.77377e-07	-0.216368	0.0565279	-0.702885	3.10829e-46	-0.58991	2.43386e-32
ACAP3	0.233098	0.0925414	0.151644	0.425457	0.3874	3.65254e-07	0.127171	0.292674
ACAT1	-0.212155	0.0114247	-0.231894	0.0123669	0.171325	0.0127398	-0.277806	0.000120185
ACAT2	-0.130063	0.196124	0.113546	0.384387	0.200466	0.00155881	0.117397	0.146826
ACBD3	-0.30115	6.30617e-05	-0.213359	0.017652	-0.0110023	1	-0.148706	0.0255034
ACBD4	0.239092	0.803968	0.14464	1	0.196475	1	0.702967	0.452139
ACBD5	-0.157995	0.269788	-0.245067	0.060899	-0.706124	4.46948e-11	-0.587014	8.21599e-08
ACBD6	0.0404711	1	-0.263603	0.0526913	-0.829829	3.22842e-15	-0.461133	1.66902e-05
ACBD7	-0.448817	0.677946	-0.21286	1	-2.49108	1.21675e-11	-1.26053	0.000128618
ACCS	0.331971	0.848811	0.382844	0.853208	-0.122032	0.958185	-0.662304	0.0639046
ACCSL	3.21027	0.677946	0	1	4.9956	0.129244	0	1
ACD	0.321517	0.0154581	-0.0922199	0.809807	-0.338938	0.0377378	-0.133207	0.671128
ACE	0.51057	0.0769926	0.573064	0.0806581	0.045024	1	0.140389	0.893829
ACE2	0	1	2.34876	0.854115	-3.19972	0.679442	-3.16912	0.697829
ACER1	0	1	0	1	0	1	0	1
ACER2	-1.75974	6.32562e-08	-0.480503	0.202123	-1.83821	3.78873e-06	-0.46236	0.332968
ACER3	-0.76938	7.82452e-11	-0.860853	1.91279e-06	-0.716568	1.25178e-18	-1.36176	9.66918e-50
ACHE	0.786638	0.0278296	0.332247	0.662811	0.624744	0.842676	1.15428	0.452446
ACIN1	0.102258	0.198075	0.170879	0.0204678	0.188854	1.59169e-06	0.104393	0.0294552
ACKR1	0	1	3.19865	0.693072	2.29944	0.842291	0	1
ACKR2	-1.07607	0.848811	-4.82423	0.211586	-0.346901	1	0.0111302	1
ACKR3	0.266346	0.348023	0.824246	0.000419889	-0.109447	1	-1.59884	0.000394171
ACKR4	-0.124473	1	-0.37641	1	-0.596412	0.842291	0.0400078	1
ACLY	-0.365822	7.78212e-11	0.261852	0.00020027	-0.134811	1.42118e-05	0.254216	7.28399e-17
ACMSD	0.833954	0.888733	-0.877633	1	-0.304283	1	0.430918	0.942615
ACO1	0.227315	0.011773	0.356378	0.00047062	0.389376	6.43797e-12	-0.071168	0.555382
ACO2	0.0540209	0.711604	0.361981	4.22262e-05	0.346117	2.20171e-19	0.360271	2.29632e-19
ACOT1	-0.0408616	1	-0.193261	0.588141	1.06026	0.304009	1.33152	0.13481
ACOT11	0.0751398	1	-1.56123	0.299381	0.593239	0.974978	1.64717	0.304546
ACOT12	-2.27782	0.848811	0.0619603	1	0	1	0	1
ACOT13	-0.287	0.0278679	-0.280022	0.0563024	0.0118837	1	-0.488597	7.18071e-06
ACOT2	-0.0218223	1	-0.0636827	0.970765	0.188695	0.391491	-0.0389106	1
ACOT4	-0.947939	0.00533861	-0.0976954	1	-2.37736	0.255276	-0.838677	0.850524
ACOT6	1.9667	0.154052	2.08445	0.139057	0.593239	0.974978	0.467739	1
ACOT7	0.16193	0.0719891	-0.11388	0.366437	-0.0693055	0.614095	-0.164244	0.0648091
ACOT8	-0.046801	1	0.109182	0.765667	0.596687	1.2538e-06	0.378885	0.0075546
ACOT9	-0.376412	3.94502e-05	-0.213795	0.0501853	-0.0509961	0.848519	-0.0954453	0.57931
ACOX1	-0.124803	0.534631	0.294343	0.045961	-0.0165625	1	0.0396954	0.981839
ACOX2	1.19937	0.675699	2.27404	0.0623472	0.675062	0.69248	-0.210973	1
ACOX3	-0.440627	0.0162848	-0.0870104	0.915311	0.402675	0.00388914	0.472544	0.000576844
ACOXL	0	1	2.34804	0.854115	-4.1265	0.395702	-1.76498	0.800665
ACP1	-0.0261211	1	0.097677	0.70175	-0.0885143	0.513042	0.0890092	0.543014
ACP2	0.150219	0.289843	-0.121508	0.5309	0.725825	8.79541e-14	0.0297017	1
ACP5	2.36442	0.848811	3.73064	0.534824	-0.330896	0.512397	-0.298849	0.630086
ACP6	-1.42608	0.00795132	0.29006	0.771282	-1.11563	0.0344555	-0.0945053	1
ACPP	1.37484	0.630547	2.80257	0.0218466	0	1	5.49234	0.0481293
ACPT	-0.838045	0.346198	-0.539849	0.695627	-3.29405	0.000725903	0.11251	1
ACR	2.36442	0.848811	0	1	2.31122	0.842291	2.33495	0.857541
ACRBP	-0.378461	1	-1.92804	0.395884	0.486817	1	-3.15021	0.697829
ACRC	-0.882172	0.0467133	-1.4053	0.00947332	-1.20281	0.0314346	-0.942936	0.122217
ACRV1	0.167562	1	-0.282727	1	-1.02554	0.680907	-0.945422	0.763168
ACSBG1	2.43828	0.00368869	1.85761	0.106085	-1.12062	0.610219	0.141913	1
ACSBG2	0.113275	1	-1.26283	0.780777	-0.0346159	1	0.873489	1
ACSF2	-0.768538	0.00882651	-0.235607	0.688249	0.810859	1.10814e-10	-0.0315558	1
ACSF3	-0.594029	0.00037689	-0.20981	0.449416	-0.391895	0.050765	0.270279	0.211641
ACSL1	-0.263959	0.0538774	0.109506	0.63662	-0.563787	4.36421e-11	-0.316405	0.000550364
ACSL3	-0.748736	1.78432e-22	0.430908	7.08921e-06	0.305572	1.14288e-08	0.696093	2.11171e-45
ACSL4	-0.405841	1.11039e-11	0.0112902	1	-0.965154	5.5077e-52	0.0625411	0.568573
ACSL5	-0.853556	3.14257e-05	0.24128	0.378772	-0.217642	0.444089	0.621555	0.000172412
ACSL6	-2.27782	0.848811	-2.2868	0.854115	3.6766	0.535294	2.33495	0.857541
ACSM1	0	1	0	1	0	1	0	1
ACSM2A	0	1	0	1	0	1	0	1
ACSM2B	0	1	0	1	0	1	0	1
ACSM3	-1.44253	0.00332648	-0.810218	0.138296	-1.5356	0.00592046	-0.865391	0.156147
ACSM4	0	1	2.34804	0.854115	-1.40747	0.874767	2.34782	0.142161
ACSM5	0	1	0	1	0.546677	0.791945	1.33605	0.0798745
ACSM6	-0.479597	1	0.420423	1	-0.0336562	1	-2.31759	0.857541
ACSS1	-2.4589	5.10561e-32	0.111813	0.846524	-1.33128	0.00255431	1.03436	0.000372389
ACSS2	0.34825	0.00433462	0.437263	0.00498737	0.867884	2.20992e-17	0.263129	0.0675879
ACSS3	-0.833911	0.157323	0.0691232	1	-1.64737	0.065245	-0.682902	0.590271
ACTA1	-1.30738	0.911141	-3.68189	0.55367	-3.71633	0.525143	-3.68551	0.553499
ACTA2	0.201189	0.0163693	0.61549	4.41196e-08	0.668725	7.43804e-79	0.805891	1.17403e-108
ACTA2-AS1	0.235191	0.0349143	0.678217	4.03122e-07	0.745895	3.08819e-49	0.856357	2.21117e-64
ACTB	-0.399737	5.44744e-43	0.162618	0.000231052	0.216076	6.37155e-61	0.358157	1.97664e-122
ACTBL2	4.12048	0.415499	3.19931	0.688249	0.746138	0.147299	2.36308	6.193e-16
ACTC1	1.81163	0.771663	0.891915	1	4.23464	0.00180767	4.23767	0.00263077
ACTG1	-0.502306	2.49554e-41	-0.193106	0.000474987	-0.465847	4.16692e-157	-0.210086	6.32748e-26
ACTG1P17	-1.16285	0.854133	0.0520103	1	2.29944	0.842291	0	1
ACTG1P20	0.470751	0.221494	-0.152163	0.986948	0.103978	1	-0.121647	1
ACTG1P4	0.086604	1	-2.2868	0.854115	-1.42635	0.870784	-3.69436	0.553499
ACTG2	-0.0616111	1	-0.318804	1	0.523731	3.19048e-24	1.0409	1.40895e-106
ACTL10	0.58195	0.0931024	-0.202351	0.854115	0.104463	1	-0.564893	0.428318
ACTL6A	-0.266017	0.00220154	-0.300141	0.00246484	-0.617159	1.4605e-26	-0.347753	2.88988e-09
ACTL6B	0.777322	0.976662	-0.464178	1	0	1	0	1
ACTL7A	-2.29881	0.848811	-2.3074	0.854115	0	1	0	1
ACTL7B	0	1	0	1	-3.19972	0.679442	-3.16912	0.697829
ACTL8	-0.0215941	1	-0.353346	0.956968	0	1	2.32862	0.857541
ACTL9	0	1	0	1	-2.34488	0.842291	-2.31759	0.857541
ACTN1	-0.315667	4.0378e-10	-0.042158	0.738169	-0.222422	4.31063e-20	0.126919	2.94062e-06
ACTN1-AS1	0.735279	0.907253	-0.642223	1	1.6456	0.648914	0.944708	0.974507
ACTN2	0.519073	0.7473	0.494377	0.828951	4.08804	0.409421	0	1
ACTN3	0.350635	1	-0.361479	1	1.16287	0.347256	-1.48658	0.632941
ACTN4	-1.41905	3.32285e-204	0.265637	4.27316e-05	-1.11694	1.83278864439698e-311	0.586477	3.30086e-137
ACTR10	-0.186055	0.389551	-0.245168	0.233773	0.12506	0.412295	-0.0389453	1
ACTR1A	-0.0304868	0.945238	0.00286942	1	0.2797	3.04038e-08	0.0436095	0.770758
ACTR1B	-0.110035	0.836955	-0.637272	0.00349771	0.649537	7.2583e-10	0.428872	0.000295883
ACTR2	-0.112676	0.173556	0.106726	0.304094	0.406988	8.56235e-44	0.126366	0.000415789
ACTR3	0.212158	0.000641462	-0.0257081	1	0.511971	3.43325e-65	-0.130426	0.000690811
ACTR3B	0.233266	0.413074	0.457943	0.0406817	-0.0543234	1	0.253128	0.585385
ACTR3BP2	0	1	0	1	0	1	0	1
ACTR3BP5	0	1	0	1	0	1	0	1
ACTR3C	1.73528	0.205725	1.26167	0.55367	-2.14855	0.109928	-0.336945	1
ACTR5	0.124394	0.779681	-0.079697	1	-0.241999	0.334823	-0.274262	0.272587
ACTR6	0.0438935	1	-0.540058	0.00947419	-0.183199	0.534547	-0.222224	0.428968
ACTR8	-0.119562	0.687491	0.353701	0.0318202	-0.183402	0.13038	0.0433013	0.98911
ACTRT1	0	1	0	1	0	1	0	1
ACTRT2	0	1	0	1	0	1	0	1
ACTRT3	0.361486	0.73506	-1.38441	0.0946166	0.478862	0.0551167	-0.456084	0.169349
ACVR1	0.731346	4.0378e-10	0.656479	6.13032e-05	0.643619	1.96773e-23	0.226735	0.006085
ACVR1B	0.98527	1.24909e-13	0.43775	0.0156189	0.542662	3.12833e-05	0.571167	1.40194e-05
ACVR1C	1.77347	0.623259	0.976217	0.955869	-0.543476	0.146158	-0.926519	0.00972093
ACVR2A	0.214922	0.623642	-0.226637	0.66582	-0.295198	0.164242	-0.403286	0.0449546
ACVR2B	-0.405151	0.0674731	-1.37254	2.12585e-05	-0.906317	3.84629e-06	-1.42565	6.34738e-12
ACVR2B-AS1	1.40759	0.0433549	0.500851	0.854115	0.141542	1	0.789367	0.295084
ACVRL1	3.19863	0.677946	0	1	0.888513	0.974114	1.49634	0.749196
ACY1	0.314425	0.258825	0.24186	0.505591	0.553206	0.000579952	0.570863	0.000485192
ACY3	-0.878481	0.913446	0.0596179	1	-0.484341	1	1.07502	0.534858
ACYP1	0.208996	0.562007	0.0782712	1	-0.368252	0.479925	0.651465	0.04072
ACYP2	1.33764	0.000312611	1.12382	0.0217338	1.38179	7.90475e-07	0.762458	0.0397305
ADA	-0.659965	0.00879356	0.319616	0.277458	0.271253	0.169873	1.01716	2.79952e-14
ADAD1	0	1	0	1	0	1	0	1
ADAD2	0	1	0	1	0	1	0	1
ADAL	0.354193	0.263898	0.254914	0.650744	-0.204247	0.339619	-0.241951	0.242952
ADAM10	-2.65941	1.24598e-228	-0.0691779	0.675525	-2.5984	1.83278864439698e-311	-0.430554	2.6137e-24
ADAM11	-0.0370745	1	-0.0302322	1	0.840233	0.167209	0.902245	0.144813
ADAM12	-0.521582	1.50544e-21	0.0307004	0.894141	0.121917	2.26315e-06	0.0327206	0.53173
ADAM15	-0.0533197	0.813167	0.142999	0.152202	-0.145772	0.244924	-0.132362	0.367754
ADAM17	-0.397428	1.66691e-07	0.068297	0.70175	-0.293434	1.34644e-06	-0.237596	0.000211549
ADAM18	0	1	0	1	0	1	0	1
ADAM19	-0.915294	7.09373e-64	-0.149955	0.0315117	0.498752	1.56037e-54	0.0390445	0.607019
ADAM1A	0.677279	0.0898709	-0.270443	0.854115	0.506469	0.519299	0.0669312	1
ADAM2	0	1	0	1	0	1	0	1
ADAM20	0.357571	1	0.0423169	1	-1.42635	0.870784	-3.69436	0.553499
ADAM20P1	0.404499	1	0.0906353	1	3.69724	0.534413	2.32862	0.857541
ADAM21	-1.13651	0.862787	1.03204	0.766351	-1.38965	0.679222	1.07553	0.534524
ADAM21P1	0	1	2.34876	0.854115	4.04929	0.414836	3.7147	0.550886
ADAM22	-0.651623	0.13812	0.717882	0.0538196	-1.2246	0.305592	-0.647862	0.727115
ADAM23	0.247913	1	-1.79343	0.582936	1.05249	8.0837e-18	-0.655042	0.000167074
ADAM28	-0.413629	0.723565	0.0315496	1	-0.261451	1	-0.175486	1
ADAM29	0	1	3.19997	0.693072	0	1	2.33495	0.857541
ADAM30	0	1	0	1	0	1	0	1
ADAM32	-0.156568	0.88106	-0.0298216	1	0.462054	0.226559	-0.273131	0.750566
ADAM33	0.920816	1	-2.2868	0.854115	1.24478	4.23616e-09	-0.674313	0.0567649
ADAM3A	0	1	0	1	4.59948	0.237865	0	1
ADAM5	0.0693833	1	-3.16209	0.70175	0	1	3.18685	0.697829
ADAM6	0	1	0	1	0	1	0	1
ADAM7	0	1	0	1	2.82459	0.275219	-2.30745	0.857541
ADAM8	-0.890391	0.646668	0.528595	0.799705	-3.70691	0.525154	-1.34806	0.911932
ADAM9	-2.13644	1.53397e-306	-0.148544	0.0215066	-2.04381	1.83278864439698e-311	-0.141975	2.66676e-07
ADAMDEC1	0	1	3.19865	0.693072	0	1	0	1
ADAMTS1	1.36601	1.96643e-99	0.427818	2.27981e-05	0.406875	3.13911e-31	0.0996233	0.0324515
ADAMTS10	-0.037692	1	0.451708	0.0406013	-0.198475	0.706236	-0.102332	1
ADAMTS12	-1.309	1.13549e-41	0.640839	1.68449e-07	-1.03084	2.66979e-101	-0.0751037	0.236149
ADAMTS13	0.130449	1	0.294888	0.873212	-5.36166	0.0602452	0.0473778	1
ADAMTS14	-0.945826	0.000111478	-1.32353	5.62004e-05	-0.595289	4.89365e-10	-1.86585	8.49338e-60
ADAMTS15	-0.785869	2.44049e-10	-0.485963	0.00173543	-1.03597	1.02874e-24	-1.30359	2.57486e-34
ADAMTS16	-0.161287	0.848811	0.0227048	1	0.29714	0.0663543	-0.227581	0.302583
ADAMTS17	0.789933	0.197718	0.169582	1	-1.47717	0.306848	-1.42249	0.364898
ADAMTS18	1.01848	0.000789929	0.0988724	1	0	1	4.86806	0.174859
ADAMTS19	2.35175	0.848811	0	1	0	1	2.33495	0.857541
ADAMTS19-AS1	0	1	0	1	0	1	0	1
ADAMTS2	-0.413961	1.58022e-05	0.294475	0.00675374	1.31788	7.2271e-282	0.753774	5.05492e-72
ADAMTS20	0	1	0	1	-2.34488	0.842291	-2.31759	0.857541
ADAMTS3	-0.316541	0.124088	-0.905281	0.000339429	0.225054	0.757458	-1.29424	0.00181444
ADAMTS4	-0.356233	0.000777	-1.09953	8.82917e-09	0.315348	0.00619296	-1.14762	1.89088e-18
ADAMTS5	1.85957	2.0407e-14	0.765837	0.0464272	0.890812	5.76922e-41	0.584682	4.14906e-15
ADAMTS6	0.63954	1.36065e-15	0.285019	0.00626936	0.621302	9.64887e-08	0.630665	1.07473e-07
ADAMTS7	0.027168	1	0.0149536	1	0.0780162	0.930878	-0.602616	0.00149059
ADAMTS7P1	0	1	0	1	2.31122	0.842291	0	1
ADAMTS8	1.756	0.13011	1.2295	0.501495	1.36319	0.890329	-2.30745	0.857541
ADAMTS9	5.39609	0.0739882	0	1	0.782809	0.26054	-2.12175	0.0599351
ADAMTS9-AS1	0	1	0	1	2.50862	0.427676	-2.30745	0.857541
ADAMTS9-AS2	0	1	0	1	0	1	0	1
ADAMTSL1	0.309614	0.0445987	0.772245	6.61603e-06	0.0200365	1	-0.657095	5.58496e-18
ADAMTSL2	-2.29881	0.848811	-2.3074	0.854115	-0.0369905	1	-3.16912	0.697829
ADAMTSL3	-2.27782	0.848811	-2.2868	0.854115	3.66634	0.535294	2.33495	0.857541
ADAMTSL4	0.23948	0.51515	0.824194	0.000987772	0.461412	0.378151	0.509676	0.334042
ADAMTSL4-AS1	0.426109	0.701391	1.03343	0.0713208	0.0602135	1	-0.080837	1
ADAMTSL5	2.18319	0.0727722	0.896342	0.854115	0.799784	1.51509e-07	0.548515	0.0013871
ADAP1	0.762417	0.089852	0.209434	0.946673	0.468812	1	-4.83037	0.184268
ADAP2	-1.45715	0.448223	-1.22392	0.570838	-3.70691	0.525154	-3.67668	0.553499
ADAR	0.0207383	0.991593	-0.0840331	0.256166	-0.184308	2.83558e-06	0.120027	0.00502119
ADARB1	-0.62774	0.0134241	0.165182	0.754907	0.255833	0.252069	1.01073	1.93455e-12
ADARB2	0	1	3.19997	0.693072	0	1	2.33495	0.857541
ADARB2-AS1	0	1	0	1	0	1	0	1
ADAT1	-1.09006	6.77198e-14	0.0145808	1	-1.30827	1.48217e-19	0.446716	0.000215208
ADAT2	0.363223	0.143839	0.0378808	1	-0.27667	0.610219	0.0126788	1
ADAT3	0.0978275	0.93919	0.256253	0.503987	-0.562316	0.0307941	0.411765	0.105905
ADCK1	-0.318782	0.409472	0.661272	0.0163465	-0.33735	0.457455	0.24024	0.695418
ADCK2	0.0304686	1	-0.585988	0.00957057	0.760468	0.000149739	0.104967	0.958106
ADCK3	0.0764392	0.848811	-0.169557	0.500989	-0.358264	0.0217268	0.0911261	0.857449
ADCK4	0.368979	0.0845139	0.299973	0.262349	0.298429	0.116578	0.139084	0.709916
ADCK5	-0.123703	0.916183	0.371254	0.313664	0.346256	0.189408	-0.100824	0.978132
ADCY1	1.58703	9.49037e-05	0.806457	0.235964	0.998377	0.402092	0.167419	1
ADCY10	1.8964	0.285771	-0.345926	1	0.878994	0.977174	-3.15965	0.697829
ADCY10P1	-0.926595	0.0703749	0.0089827	1	-1.16272	0.000436877	0.0263863	1
ADCY2	-2.29881	0.848811	-2.3074	0.854115	-3.17953	0.679442	-3.15021	0.697829
ADCY3	0.119851	0.436341	-0.829052	3.88382e-07	-0.556722	1.97116e-12	-0.570048	5.03402e-12
ADCY4	3.22197	0.677946	5.07555	0.155534	3.6869	0.535294	2.33495	0.857541
ADCY5	1.03373	0.848811	0.759035	0.995947	0.191765	1	-2.06623	0.679859
ADCY6	-0.372515	0.00213599	-0.264649	0.0664488	-0.323184	0.0187558	-0.175688	0.341462
ADCY7	-0.266809	0.680099	-0.998285	0.0236442	0.637768	1.71837e-16	-0.18036	0.146784
ADCY8	0.599446	0.0281359	-0.296965	0.658795	0.497072	1	-3.15021	0.697829
ADCY9	-0.233406	0.0345573	-0.246217	0.0462952	0.458102	1.70771e-22	0.1554	0.007794
ADCYAP1	2.3003	0.344344	1.29993	0.854115	0.733199	0.930804	1.12828	0.760076
ADCYAP1R1	0	1	0	1	0	1	4.08888	0.42483
ADD1	-1.48958	4.65416e-100	-0.386541	1.5526e-05	-1.45314	1.53395e-255	-0.120993	0.00410367
ADD2	0.391764	1	-2.07691	0.521242	0.199115	1	0.43009	1
ADD3	-0.407862	0.809402	-2.18037	0.059647	-0.447578	8.68007e-19	-1.35955	2.68487e-119
ADD3-AS1	-0.443571	1	-3.66415	0.55367	-0.402805	0.046799	-1.06264	3.85295e-08
ADGB	0	1	2.34876	0.854115	3.69724	0.534413	2.32862	0.857541
ADGRA1	0	1	2.34876	0.854115	0	1	0	1
ADGRA1-AS1	0	1	0	1	0	1	0	1
ADGRA2	-0.187897	0.777726	-0.22272	0.70175	-0.970535	6.20666e-75	0.069624	0.3495
ADGRA3	0.582438	3.71988e-07	-0.293807	0.0789505	0.262554	0.00448602	0.481208	1.54162e-08
ADGRB1	0.932456	1	-2.2868	0.854115	2.6634	0.0328093	-3.68551	0.553499
ADGRB2	0.528115	6.3552e-09	-0.762385	6.74706e-06	0.907118	4.50865e-13	-0.4172	0.0220361
ADGRB3	5.09688	0.133658	3.19931	0.688249	-0.424621	1	-0.879647	0.997481
ADGRD1	4.87416	0.18473	2.34804	0.854115	1.33172	0.896613	1.40265	0.899631
ADGRE1	-1.28425	0.916547	-3.64653	0.576358	0.0581367	1	-0.727555	0.561413
ADGRE2	1.42395	0.281016	0.0943738	1	1.06189	0.302872	0.344161	1
ADGRE3	0	1	0	1	0	1	0	1
ADGRE4P	-2.27782	0.848811	-2.2868	0.854115	2.29944	0.842291	0	1
ADGRE5	-0.354329	0.012565	0.244821	0.146324	0.0619804	0.417156	-0.447878	1.82624e-17
ADGRF1	0	1	0	1	-5.51164	0.0414794	-3.14978	0.168959
ADGRF2	0	1	0	1	4.04929	0.414836	2.33495	0.857541
ADGRF3	0.604449	0.170348	0.514737	0.329839	0.419282	0.321236	-0.0622118	1
ADGRF4	2.5045	0.241021	1.26277	0.854115	-1.08617	0.0208184	0.120551	1
ADGRF5	4.45974	0.312648	0	1	-4.40134	0.300052	0.685565	0.944986
ADGRG1	-0.591432	0.276221	0.427586	0.486714	0.981459	4.36644e-14	-0.254377	0.283948
ADGRG2	0.991958	0.00426222	0.134467	1	0.285935	1	0.328313	1
ADGRG3	3.19863	0.677946	0	1	0	1	0	1
ADGRG4	-0.449826	1	-3.68189	0.55367	2.29944	0.842291	2.32862	0.857541
ADGRG5	0	1	4.11971	0.448333	-2.34488	0.842291	-2.31759	0.857541
ADGRG6	-1.25887	1.39841e-21	-1.00219	6.15744e-07	-0.548527	0.884845	-1.62084	0.43094
ADGRG7	2.36442	0.848811	4.11856	0.416521	-2.34488	0.842291	1.39159	0.900848
ADGRL1	0.577343	1.86676e-15	-0.510217	2.0283e-05	1.01107	1.02152e-39	-0.0446222	0.992399
ADGRL2	0.974866	5.29833e-65	0.35902	2.54528e-05	0.768832	7.49659e-99	-0.822269	3.81202e-64
ADGRL3	0.527207	0.119214	-0.949862	0.0303695	0.0200224	1	0.0809392	1
ADGRL3-AS1	3.22197	0.677946	2.34804	0.854115	-2.33405	0.842291	-2.30745	0.857541
ADGRL4	2.35175	0.848811	0	1	0	1	0	1
ADGRV1	1.93847	0.533867	1.51464	0.748559	-0.821564	1.47412e-05	0.363139	0.0586165
ADH1A	-3.636	0.566564	-1.29777	0.932664	-1.42635	0.870784	-3.69436	0.553499
ADH1B	0	1	2.34876	0.854115	-1.13285	0.525143	-2.75063	0.115868
ADH1C	0	1	0	1	-0.0228325	1	1.39622	0.900295
ADH4	-0.475349	1	-4.61669	0.269329	1.64718	0.648349	0.024839	1
ADH5	0.0373106	0.932537	0.514283	1.72686e-06	0.411672	3.61569e-19	0.148604	0.00909725
ADH6	1.25991	0.771663	0.453617	1	-0.501085	0.755861	0.444365	0.720828
ADH7	2.35175	0.848811	0	1	0	1	0	1
ADHFE1	-0.155314	1	0.10581	1	-0.564909	0.941645	0.683989	0.800665
ADI1	-0.610856	5.50681e-09	0.25156	0.0981688	-0.418693	1.18364e-07	-0.103553	0.415081
ADIG	-2.29881	0.848811	-2.3074	0.854115	0	1	0	1
ADIPOQ	-2.29881	0.848811	-2.3074	0.854115	0	1	2.32862	0.857541
ADIPOQ-AS1	-2.29881	0.848811	-2.3074	0.854115	0	1	2.32862	0.857541
ADIPOR1	0.356955	2.38471e-06	-1.68926	9.32776e-14	0.744283	3.77704e-32	-1.33	1.42013e-46
ADIPOR2	0.550715	3.0347e-13	-0.438242	0.000103785	0.636992	1.37189e-21	-0.477074	5.85847e-08
ADIRF	0.293811	0.564871	0.0760529	1	0.0544794	1	0.250402	0.868628
ADK	-0.272338	0.023203	0.42418	0.00044427	-0.516433	2.3569e-06	-0.123216	0.511416
ADM	-0.538776	1.663e-05	1.05649	2.39092e-09	-0.180264	0.0165936	0.418681	7.66683e-12
ADM2	0.155602	0.843205	0.269567	0.571789	-0.805035	3.29284e-12	-0.0489567	0.983178
ADM5	-1.20979	0.075511	-1.00459	0.183879	0.113738	1	0.821888	0.758409
ADNP	0.162521	0.0365087	-0.15131	0.0936866	-0.00250229	1	-0.153956	0.00240693
ADNP-AS1	0.00376518	1	0.0942277	1	0.181601	0.748027	-0.0311683	1
ADNP2	0.23307	0.016829	-0.308052	0.00615078	-0.283043	0.0036607	-0.555974	1.10678e-08
ADO	-1.00225	4.50906e-15	-0.357548	0.0203196	-0.875441	1.08426e-15	-0.206323	0.115425
ADORA1	0.696962	0.233656	-0.269515	0.931852	-0.792524	0.00275242	-2.19413	1.25865e-12
ADORA2A	-1.17815	1.08038e-13	0.690702	3.47399e-05	2.45975	3.84798e-63	1.36135	4.3148e-14
ADORA2A-AS1	-1.13994	0.0212914	0.803804	0.0451618	1.41582	1.38156e-05	0.349333	0.732899
ADORA2B	-0.208673	0.134071	0.204359	0.139992	0.216259	0.101747	0.305458	0.0118793
ADORA3	0	1	0	1	0	1	0	1
ADPGK	-0.0959982	0.590792	0.101664	0.597568	0.435088	1.45707e-05	-0.0168214	1
ADPGK-AS1	-0.312956	0.0981294	-0.0102199	1	0.628087	0.00080417	0.264739	0.372532
ADPRH	-0.187644	0.949368	-1.20629	0.0518925	0.0119798	1	-1.54647	1.85047e-07
ADPRHL1	0.103983	1	-0.280698	0.746149	0.611597	0.344097	0.015902	1
ADPRHL2	-0.142767	0.440525	0.266799	0.0729441	-0.205485	0.252443	0.33157	0.015355
ADPRM	0.0270279	1	-0.150504	1	-0.272636	0.748827	0.190677	0.87998
ADRA1A	0	1	0	1	0	1	0	1
ADRA1B	0.195961	0.848811	0.291428	0.716653	1.68004	1.52555e-05	1.35972	0.00318388
ADRA1D	2.69283	5.05327e-17	0.988819	0.114031	-0.48531	0.908038	0.672146	0.697829
ADRA2A	2.35175	0.848811	3.73064	0.534824	-0.357881	0.188752	0.986435	1.9251e-08
ADRA2B	0.872281	0.869721	-0.844402	1	0	1	0	1
ADRA2C	0.932456	1	1.44507	0.888066	0	1	0	1
ADRB1	-0.108346	1	0.0395414	1	0	1	2.32862	0.857541
ADRB2	0.119547	1	1.86692	8.50327e-07	-1.14911	0.66573	0.718023	0.723138
ADRB3	-2.29881	0.848811	-2.3074	0.854115	-2.34488	0.842291	0.857461	1
ADRBK1	0.99978	4.74997e-39	0.311621	0.00361246	0.659012	6.808e-31	0.410755	6.69063e-11
ADRBK2	0.636474	0.151884	-0.25577	0.968567	1.12228	3.93641e-08	-0.36994	0.364898
ADRM1	0.303758	7.66532e-06	0.450166	6.70146e-06	0.417289	2.82516e-17	0.185982	0.00144302
ADSL	-0.0636166	0.677946	0.110685	0.279455	0.136396	0.00295337	0.258604	2.48891e-09
ADSS	0.311524	0.00747453	0.273904	0.0393739	0.319888	0.000105969	0.379497	5.97355e-06
ADSSL1	-0.44971	0.683968	-0.89031	0.275821	-0.430685	0.357009	0.109054	1
ADTRP	-0.131048	0.987786	-1.29978	0.0157019	0.349519	0.892942	-0.417065	0.91286
AEBP1	-0.960644	0.000970839	0.125979	0.917542	-0.145769	0.2453	0.498383	2.91753e-09
AEBP2	0.261856	0.0472846	-0.02444	1	0.119997	0.525154	-0.282839	0.0392739
AEN	0.478101	1.34552e-05	-0.0182233	1	-0.689368	2.45407e-08	-0.283359	0.0414425
AES	-1.08134	9.30367e-38	-0.267028	0.00606387	-0.769698	3.44949e-26	0.0804877	0.500181
AFAP1	-0.688996	2.50564e-26	-0.157719	0.0553296	0.223038	2.30451e-05	0.281109	9.45403e-08
AFAP1-AS1	-0.784917	4.30777e-13	-0.176235	0.226347	0.155167	0.356077	0.142481	0.465696
AFAP1L1	-0.77585	7.92347e-06	0.0846236	0.897084	0.0501903	0.953491	0.289284	0.0160999
AFAP1L2	-0.630834	0.000728681	-0.414379	0.0553494	2.99535	0.0428712	1.88923	0.546737
AFF1	-0.195823	0.0716301	0.298086	0.00402547	-0.0882981	0.367264	-0.0286122	1
AFF2	2.36442	0.848811	3.19997	0.693072	-0.428955	0.210917	-0.172498	0.857541
AFF3	-0.782835	1.67692e-15	-0.182158	0.189715	-0.768255	1.40236e-12	0.422469	1.09284e-05
AFF4	-0.191126	0.00174545	-0.0812662	0.356468	-0.143171	6.30672e-05	-0.266817	2.5649e-13
AFG3L1P	0.575224	0.00531153	0.636623	0.0143508	0.509649	0.04474	0.636394	0.00871818
AFG3L2	0.0809187	0.457708	-0.733967	2.80704e-09	0.114846	0.0652291	-0.789798	7.03215e-40
AFM	0	1	0	1	0	1	0	1
AFMID	-0.506539	0.182386	0.0634888	1	-1.89193	7.76223e-14	-0.65961	0.00659654
AFP	0.568216	0.811009	-0.924595	0.718478	1.34425	6.58148e-05	0.456918	0.552293
AFTPH	-0.496504	0.00705969	0.424435	0.0206478	-0.785594	4.37764e-12	0.304031	0.00530556
AGA	-0.987399	2.76594e-05	-0.239146	0.520156	-0.445349	0.0197	-0.756115	4.80943e-05
AGAP1	0.19554	0.0576194	-0.0961206	0.576358	0.303137	0.000186938	-0.751356	1.80755e-15
AGAP1-IT1	-0.806765	0.677946	-0.700953	0.75875	0.5795	0.848501	-0.335438	1
AGAP11	1.12094	0.293639	-1.03047	0.700157	0.826537	0.413631	0.822662	0.460537
AGAP2	0.57242	7.26907e-05	-0.191747	0.483404	0.264769	0.189694	0.306208	0.120197
AGAP2-AS1	0.579493	0.000228903	-0.156111	0.678692	0.306682	0.122038	0.339521	0.0865308
AGAP3	0.118596	0.393839	-0.18616	0.156947	-0.00818928	1	0.075861	0.651987
AGAP4	0.0255359	1	-0.0241678	1	1.22107	0.206041	0.1411	1
AGAP5	-0.13926	1	-0.674892	0.484953	0.797553	0.613141	-1.08301	0.713806
AGAP6	0.79444	0.00979598	0.408129	0.404534	0.211135	0.8778	-0.665131	0.332701
AGAP7P	-3.13315	0.699337	1.74728	0.622401	-0.0268708	1	0.929432	0.979258
AGAP9	0.0821083	1	-0.429056	0.597912	-0.524514	0.407775	-0.417018	0.62048
AGBL1	0.0656052	1	-2.3074	0.854115	0	1	0	1
AGBL1-AS1	2.14412	0.645901	0.912512	1	0	1	0	1
AGBL2	0.416509	0.539382	0.699613	0.179758	-0.341379	1	1.3607	0.538246
AGBL3	-0.0701752	1	-0.677891	0.48675	-0.891213	0.163419	-0.765339	0.29018
AGBL4	-2.27782	0.848811	0.0619603	1	-3.70691	0.525154	-3.67668	0.553499
AGBL4-IT1	0	1	0	1	0	1	0	1
AGBL5	-0.325416	0.0232695	-0.108435	0.69689	-0.006957	1	0.258326	0.000998956
AGBL5-AS1	2.35175	0.848811	0	1	-0.574082	1	0.0258095	1
AGER	0.055466	1	-0.306243	0.637124	-0.13333	1	-0.0311621	1
AGFG1	-0.624501	2.78939e-21	-0.0570599	0.701625	-0.0427659	0.842291	0.154093	0.0568424
AGFG2	-0.0913446	0.869721	1.01922	8.51154e-07	0.673547	4.03175e-08	0.0309293	1
AGGF1	-0.0862725	0.581325	0.041357	0.942021	0.266667	0.00272436	0.139485	0.273473
AGK	-0.608453	4.55974e-09	-0.0654248	0.854115	-0.273926	0.0478757	0.0369931	1
AGL	-0.847019	4.31474e-09	-1.18294	2.61537e-07	-0.85994	6.42355e-22	-0.637379	2.36529e-12
AGMAT	1.34465	1.2034e-13	0.262875	0.620076	0.749383	0.000857505	-0.136256	0.912711
AGMO	3.75881	0.533867	0	1	0	1	2.33495	0.857541
AGO1	0.454414	1.46823e-06	0.0624655	0.854115	0.62973	6.43307e-36	0.122401	0.0965004
AGO2	-0.0698453	0.54785	-0.0640077	0.661822	-0.0521468	0.484552	-0.228011	1.89673e-06
AGO3	-0.31612	0.0705791	0.0860978	0.870374	-0.536455	6.93722e-06	0.0506258	0.978622
AGO4	-0.592599	2.76946e-05	-0.64692	0.000296582	-0.368662	0.00339953	-0.156106	0.3976
AGPAT1	-0.0439746	0.876547	0.200847	0.0661044	0.310016	2.00903e-07	0.358326	2.56275e-09
AGPAT2	-0.20291	0.147492	-0.787835	4.78734e-06	0.158984	0.372594	-0.0499011	1
AGPAT3	-0.449145	1.64822e-10	-0.162052	0.0699691	0.0719748	0.372818	-0.107285	0.141359
AGPAT4	0.706594	8.28e-08	0.273565	0.155906	0.881948	6.02199e-11	0.16575	0.583487
AGPAT4-IT1	0.031242	1	-0.564712	0.777887	-0.604514	0.873238	0.670985	0.741635
AGPAT5	-0.0145573	1	0.186884	0.0273696	-0.241989	0.000786869	-0.0351936	0.936011
AGPS	0.273994	0.0132105	0.126427	0.499765	0.0591783	0.537943	-0.0928677	0.252741
AGR2	2.35175	0.848811	0	1	0	1	0	1
AGR3	0	1	0	1	0	1	0	1
AGRN	0.00522362	1	-0.418471	0.000142849	0.232069	3.58614e-11	-0.673673	8.82544e-63
AGRP	1.28018	0.848811	0.587079	1	3.16273	0.680907	0	1
AGT	2.38115	0.534631	2.36963	0.551946	0.121892	1	0.213517	0.852718
AGTPBP1	-0.0193042	1	-0.110611	0.537596	0.125122	0.247537	-0.334855	0.000350302
AGTR1	1.90358	1.58787e-09	0.923759	0.0556188	1.74445	1.76231e-18	0.995846	2.7823e-05
AGTR2	0	1	0	1	0	1	0	1
AGTRAP	-1.43654	3.2886e-33	-0.532075	0.000338671	-1.00475	1.86067e-08	-0.189471	0.524828
AGXT	-2.27782	0.848811	-2.2868	0.854115	0	1	0	1
AGXT2	4.68808	0.240714	4.89058	0.197645	-2.33405	0.842291	-2.30745	0.857541
AHCTF1	-0.142668	0.0561471	-0.250755	0.0019729	-0.543559	9.11573e-21	-0.577665	4.56014e-22
AHCTF1P1	0.0169453	1	-0.39444	0.482569	-0.271179	0.906987	-0.317949	0.881636
AHCY	-0.0746946	0.471411	-0.231761	0.00284951	-0.20312	0.000581443	-0.312952	1.20035e-07
AHCYL1	-0.0712994	0.677946	0.22382	0.0179521	-0.0698632	0.216139	-0.10009	0.0585884
AHCYL2	-0.0510864	1	-0.419472	0.0444711	0.56794	4.59834e-06	-0.364084	0.0284563
AHDC1	-0.366802	0.000160912	-0.17444	0.217336	0.482393	1.00745e-16	0.263305	7.1294e-05
AHI1	0.571204	3.81537e-09	-0.134715	0.477886	0.484975	3.78696e-07	-0.439176	0.000223555
AHNAK	-0.754903	5.90187e-62	-0.0458282	0.632029	0.309613	9.45477e-73	-0.247949	3.08382e-33
AHNAK2	-0.383096	6.39021e-10	0.178383	0.0165176	0.592172	3.03996e-55	-0.403686	7.16873e-18
AHR	0.591429	2.98522e-30	0.352371	3.9441e-06	-0.113723	6.74435e-05	-0.306892	2.5066e-25
AHRR	0.665401	2.19647e-11	0.632045	2.63023e-05	-0.107274	0.0417018	0.147743	0.00262369
AHSA1	-0.00891137	1	0.296644	0.000197422	-0.255581	2.24712e-06	0.128729	0.0321841
AHSA2	-0.123593	0.881224	-0.954101	0.00426052	0.0962008	0.962218	0.0388789	1
AHSG	0	1	0	1	0	1	0	1
AHSP	0	1	0	1	0	1	0	1
AICDA	0	1	0	1	0	1	0	1
AIDA	-0.867288	1.52014e-12	-0.508609	0.000762805	-1.04735	2.45809e-27	-0.555047	6.10518e-09
AIF1	0	1	0	1	-2.33405	0.842291	-2.30745	0.857541
AIF1L	0.963112	0.410129	0.150711	1	-3.0757	0.185927	-5.35294	0.0698085
AIFM1	-0.320335	2.86014e-06	-0.0583996	0.701476	0.083941	0.621447	-0.0741616	0.762653
AIFM2	0.132619	0.416293	-0.374803	0.00723113	0.441596	4.40021e-06	-1.12681	8.63429e-21
AIFM3	1.3947	0.692008	1.545	0.640277	-1.79743	0.764371	0.027312	1
AIG1	-0.237443	0.458565	-0.697229	0.0107038	-0.681427	1.16963e-09	-0.291795	0.0181826
AIM1	-0.296798	0.00461784	-0.391409	0.00126138	0.360448	0.104197	0.685724	0.000186012
AIM1L	1.20742	0.439288	-0.629516	0.999601	2.68849	0.341934	0.0110303	1
AIM2	5.08926	0.134601	3.73187	0.55367	-3.72579	0.524926	0.717195	1
AIMP1	-0.0719845	0.739477	-0.469247	0.000220648	-0.0681367	0.695351	-0.249494	0.00817963
AIMP2	-0.325046	0.00248572	0.112452	0.52827	-0.371804	2.33782e-05	-0.0682809	0.768159
AIP	-0.429059	0.000245653	0.0903791	0.735747	-0.54754	6.04728e-07	0.111057	0.554787
AIPL1	0	1	2.34876	0.854115	-0.563063	1	0.721875	1
AIRE	0	1	0	1	-3.17953	0.679442	-3.15021	0.697829
AIRN	0.62321	0.706594	-0.725181	0.814776	0.735213	0.930032	-0.879647	0.997481
AJAP1	3.72634	0.534631	0	1	2.29944	0.842291	0	1
AJUBA	-0.48564	9.60994e-06	0.55613	2.67919e-05	-0.00213233	1	0.683278	6.04199e-23
AK1	-0.166169	0.447901	-0.0908618	0.854115	0.0578497	0.89281	0.0173442	1
AK2	0.102325	0.255358	0.128681	0.152332	-0.123603	0.14806	-0.0644186	0.686076
AK3	0.726853	2.08107e-17	-0.820714	2.72494e-07	0.906505	1.14615e-21	-1.40134	7.31002e-24
AK4	-0.334179	9.67176e-05	0.260939	0.0124149	1.03632	4.09823e-17	0.0646209	1
AK5	-0.526965	0.00583991	0.278102	0.214809	0.24521	0.0159004	0.464642	4.57098e-07
AK6	-0.666614	1.23204e-14	0.112695	0.393802	-0.619685	5.02262e-08	0.178013	0.201937
AK7	-0.722167	0.460467	-0.539378	0.678776	-3.1896	0.679442	-0.831024	1
AK8	-0.131987	1	0.191817	1	-0.572048	0.842291	1.09955	0.170714
AK9	-0.511521	0.4018	-0.0772481	1	-0.791074	0.0316843	0.235148	0.739567
AKAP1	0.348685	0.000204838	0.0728907	0.769544	0.0440754	1	0.0780133	0.857541
AKAP10	-0.134018	0.335697	-0.177359	0.178102	-0.152825	0.215019	-0.103509	0.560615
AKAP11	-1.14004	2.7429e-42	-0.0283177	1	-1.69692	3.27271e-150	-0.054592	0.628743
AKAP12	0.40222	0.000116654	-0.290406	0.048847	1.04105	3.85006e-49	-0.278165	0.0102501
AKAP13	0.170295	0.0146732	-0.347571	9.96979e-05	0.147782	0.000485581	-0.615008	2.84667e-42
AKAP14	-2.29881	0.848811	-2.3074	0.854115	2.29944	0.842291	0	1
AKAP17A	-0.00923557	1	-0.226682	0.0306491	0.241066	0.00621484	-0.145533	0.258669
AKAP2	-0.134982	0.0688696	0.159198	0.0469573	-0.331745	9.54693e-22	-0.421964	6.46228e-31
AKAP3	-0.369882	1	0.494253	0.925679	-2.10694	0.635889	0.83122	0.857541
AKAP4	0	1	0	1	2.31122	0.842291	0	1
AKAP5	0.0606087	1	0.213246	0.754065	0.676813	0.208529	0.32071	0.83492
AKAP6	0.857929	0.732555	0.619123	0.897481	0.086975	1	-0.248913	1
AKAP7	0.351307	0.677946	-0.0960795	1	0.173412	0.804142	-0.418222	0.29018
AKAP8	-0.152136	0.222181	0.194908	0.0822574	-0.451237	3.88295e-07	0.207978	0.0274358
AKAP8L	0.401709	6.64527e-05	0.155433	0.286834	-0.212504	0.0333199	-0.151409	0.221863
AKAP9	-0.0371377	0.919287	-1.33217	7.40374e-12	0.51951	1.27343e-40	-1.12095	1.1698e-104
AKIP1	-0.212194	0.526759	0.307078	0.257416	-0.194634	0.561869	0.511625	0.00621065
AKIRIN1	0.891294	8.61225e-35	0.569492	1.86296e-06	1.08829	2.48399e-66	0.817479	2.7788e-32
AKIRIN2	0.52556	4.705e-11	0.152344	0.198273	0.297636	0.00231599	-0.0155058	1
AKNA	0.206765	0.230861	-0.167997	0.448333	-0.311324	0.170088	-0.248392	0.364847
AKNAD1	1.10047	0.117136	0.0550099	1	0.456343	0.736508	0.478872	0.745397
AKR1A1	-0.0314963	1	0.34329	0.00378586	-0.0800319	0.669566	0.2059	0.0405535
AKR1B1	0.538847	1.15878e-19	0.852971	9.7356e-12	1.4751	1.83278864439698e-311	0.263754	4.35134e-12
AKR1B10	-1.30001	2.00738e-07	-0.156465	0.817671	-0.809212	1.08202e-09	-1.75052	2.0365e-31
AKR1B15	1.0187	0.514791	0.908978	0.6276	-0.632996	0.356717	-1.33182	0.0331367
AKR1C1	0.799464	0.029291	0.503931	0.348804	0.937752	7.99173e-118	-1.2003	1.762e-90
AKR1C2	1.62603	0.0200498	0.84022	0.55367	0.676954	7.89808e-07	-2.22603	3.18266e-28
AKR1C3	1.34249	1.00173e-06	0.740037	0.0672382	1.57776	7.44713e-131	-0.183798	0.150577
AKR1C4	0	1	0	1	2.50862	0.427676	1.39622	0.900295
AKR1C6P	0.968506	0.946108	-3.16209	0.70175	-2.33405	0.842291	0.0211696	1
AKR1C8P	0	1	0	1	0	1	0	1
AKR1D1	0	1	0	1	0	1	0	1
AKR1E2	0.104788	1	-0.305939	0.755818	0.271842	0.842291	0.093608	1
AKR7A2	-0.0671096	0.869721	0.110488	0.711084	-0.00649164	1	0.18856	0.0442708
AKR7A2P1	0.581479	0.733137	0.069307	1	-0.120471	1	0.864636	0.279017
AKR7A3	0.0442326	1	-0.319097	1	-0.514499	0.757034	-0.918001	0.442132
AKR7L	-0.357708	0.935953	-0.0708041	1	-1.8468	0.163367	-0.812715	0.681495
AKT1	0.000552726	1	0.0164918	1	0.264174	5.75833e-09	0.367038	5.20152e-16
AKT1S1	0.0307513	1	0.475323	5.02256e-05	-0.108136	0.271517	0.680453	5.78633e-30
AKT2	0.366952	2.05307e-05	0.246154	0.0407691	0.267944	9.30153e-06	0.324788	8.00981e-08
AKT3	0.255074	0.0103881	-0.385627	0.0012514	0.955407	1.85303e-100	-0.10375	0.187237
AKTIP	-0.629367	0.000672843	-0.266445	0.290923	0.328694	0.0599981	0.0058248	1
ALAD	-0.428172	0.0117475	-0.634273	0.00232531	-0.139252	0.360629	-0.23405	0.067292
ALAS1	0.686962	1.98348e-22	0.439359	1.33244e-05	0.769618	7.30623e-37	0.325685	7.14109e-06
ALAS2	0.046041	1	-3.16209	0.70175	0	1	0	1
ALB	1.78936	0.616381	0.056368	1	0	1	0	1
ALCAM	-1.60427	3.61218e-158	-0.425773	1.17756e-06	-0.627609	6.3551e-113	-0.96111	1.90441e-213
ALDH16A1	-0.135757	0.730979	0.13905	0.721014	-0.632947	7.01201e-05	0.163889	0.514987
ALDH18A1	-0.73319	1.0929e-27	-0.114007	0.242125	0.0369071	0.902238	-0.00336879	1
ALDH1A1	2.35175	0.848811	0	1	-3.17953	0.679442	-3.15021	0.697829
ALDH1A2	0	1	2.34804	0.854115	0	1	4.39695	0.319701
ALDH1A3	0.500134	9.33042e-11	0.293768	0.00299756	-1.32406	8.89495e-34	-0.971758	7.67947e-20
ALDH1B1	0.561661	3.95023e-17	-0.173555	0.083604	0.502854	2.58683e-15	0.23289	0.00240154
ALDH1L1	2.35175	0.848811	2.34876	0.854115	-0.388918	0.999452	-0.204497	1
ALDH1L1-AS1	0	1	0	1	0	1	0	1
ALDH1L1-AS2	2.35175	0.848811	0	1	0	1	3.18685	0.697829
ALDH1L2	0.194217	0.0944298	-0.12287	0.464775	-0.208245	7.40226e-07	-0.142415	0.00228132
ALDH2	-0.673562	0.00113504	-0.138733	0.818852	-2.34488	0.842291	-2.31759	0.857541
ALDH3A1	0.396444	0.204522	0.0824101	1	-3.17953	0.679442	-3.15021	0.697829
ALDH3A2	-0.0738095	0.722652	-0.249218	0.0599977	0.257515	0.00237521	-0.927219	7.40953e-22
ALDH3B1	0.109952	0.848811	0.932067	7.65062e-06	-0.556635	0.00187899	0.666166	3.78752e-06
ALDH3B2	0	1	0	1	1.71406	0.793974	-2.31759	0.857541
ALDH4A1	-0.0581562	1	-0.536025	0.0111861	0.35688	0.0387168	0.381773	0.0289942
ALDH5A1	0.227431	0.837057	-0.884495	0.130425	-0.0335036	1	-0.847504	1.94607e-07
ALDH6A1	-0.596033	0.00305211	-0.734199	0.00176871	-0.437246	0.0139057	-1.00155	1.31052e-08
ALDH7A1	-1.34723	1.72354e-54	-0.355005	0.000992979	-0.600781	4.83268e-33	-0.294356	8.27817e-09
ALDH8A1	1.43519	0.262226	0.484331	1	0.516126	1	0.317323	1
ALDH9A1	-0.165747	0.11115	0.371265	0.000281086	0.375915	6.346e-11	0.0994325	0.27366
ALDOA	-0.405509	9.77875e-24	0.41038	3.1152e-08	0.414793	1.04584e-60	0.196514	1.44237e-11
ALDOB	2.36442	0.848811	2.34804	0.854115	0	1	0	1
ALDOC	-0.137538	0.661577	0.5611	0.000890305	-1.4169	0.872968	1.18643	0.81153
ALG1	-0.566876	2.63235e-09	-0.178085	0.136801	-0.0944692	0.649848	-0.0270126	1
ALG10	-1.03771	2.2196e-05	-0.245808	0.553608	-0.843481	0.000138041	0.475738	0.0223202
ALG10B	-1.55254	4.36192e-10	0.203829	0.59814	-1.60525	5.66754e-15	0.284313	0.206568
ALG11	-0.240565	0.141281	-1.36956	6.7797e-08	-0.356483	0.024683	-1.28511	4.75487e-16
ALG12	-0.240892	0.312323	-0.184704	0.62651	-0.313676	0.0155075	-0.120604	0.596136
ALG13	0.253776	0.059175	0.00486567	1	0.0550099	1	-0.354549	0.0554404
ALG14	-1.05754	0.00285485	0.557008	0.124119	-0.526335	0.0331038	0.765999	5.86054e-05
ALG1L	-0.548686	0.757829	0.561659	0.614645	-0.398988	0.912615	0.248575	1
ALG1L2	2.37782	0.298685	0.0372198	1	3.14074	0.680907	0	1
ALG1L9P	-0.245734	0.894625	-0.0429013	1	0.149779	1	0.869152	0.0755385
ALG2	0.192212	0.159838	0.0501295	0.978195	-0.00940878	1	-0.415781	0.00106752
ALG3	-0.499549	4.0011e-12	0.12785	0.238076	-0.0476485	0.773714	0.317742	1.25433e-07
ALG5	-0.569731	4.56547e-07	0.179533	0.221606	-0.567396	0.00237796	0.00438996	1
ALG6	-0.410814	0.157477	-0.261489	0.521242	-0.68917	0.0182124	-0.503614	0.130252
ALG8	-0.694386	2.23449e-08	-0.0119523	1	-0.357963	0.0146801	-0.0286608	1
ALG9	-0.513001	2.60076e-05	-0.060792	0.935346	-0.350953	0.000360441	-0.0824102	0.703463
ALK	0.699414	0.925005	1.13741	0.746074	0.211226	0.907652	-0.28366	0.857541
ALKBH1	-0.121498	0.848811	0.502519	0.0236056	-0.853157	0.00029739	-0.327433	0.297441
ALKBH2	0.286828	0.171052	-0.208989	0.477528	-0.530023	0.0508337	-0.0402851	1
ALKBH3	-0.269899	0.194317	0.0349694	1	-0.170059	0.411348	0.0484047	1
ALKBH3-AS1	0.085026	1	-0.705789	0.967872	-0.96641	0.862668	0.255018	1
ALKBH4	-0.0519495	1	-0.0241758	1	-0.498001	0.00985966	-0.252071	0.33343
ALKBH5	-0.0589817	0.625958	0.121769	0.15072	0.0780315	0.153151	0.23682	4.8489e-08
ALKBH6	-0.125964	0.848811	-0.130732	0.876426	-0.175046	0.705601	0.507047	0.0204865
ALKBH7	-0.703334	8.51339e-06	-0.41692	0.038152	-0.372096	0.0278682	-0.590354	0.000308085
ALKBH8	0.136746	0.699026	-0.12297	0.851015	-0.316656	0.0378926	-0.0848527	0.857541
ALLC	1.42753	0.869721	0.0406473	1	0	1	0	1
ALMS1	0.413035	8.12612e-06	0.0457004	0.968432	-0.0649581	0.510193	-0.208372	0.00106847
ALMS1-IT1	0.215022	1	-0.0808466	1	0.146757	1	0.491336	0.697839
ALMS1P	0.219921	1	-0.513527	1	-0.449516	1	0.0191056	1
ALOX12	0.638801	0.114873	0.799552	0.0488109	-0.0480184	1	0.338227	0.697829
ALOX12-AS1	0.607972	0.244651	0.800839	0.0937826	1.02023	0.110355	0.609404	0.615421
ALOX12B	-2.27782	0.848811	0.91185	1	0	1	0	1
ALOX12P2	0.519501	0.699337	-0.813279	0.633667	-1.17442	0.0258501	-1.92385	0.000903986
ALOX15	-1.28942	0.915905	1.57618	0.590994	-3.19972	0.679442	-3.16912	0.697829
ALOX15B	0	1	0	1	3.14074	0.680907	0	1
ALOX15P1	3.22197	0.677946	0	1	0	1	0	1
ALOX5	-2.27782	0.848811	-2.2868	0.854115	-1.17361	0.791692	-1.118	0.84889
ALOX5AP	-3.13903	0.194264	-1.07698	0.76719	-2.34488	0.842291	0.86335	1
ALOXE3	1.22135	0.707937	1.68523	0.451048	-1.74212	0.603876	-0.751464	0.944031
ALPI	2.36442	0.848811	0	1	0	1	2.33495	0.857541
ALPK1	0.00277039	1	0.476687	0.163076	-0.0288783	1	0.431847	0.123153
ALPK2	-0.954897	6.41992e-43	0.212266	0.0106297	0.209319	0.000148361	0.644747	2.36639e-40
ALPK3	-0.160295	0.869498	0.45799	0.234806	-0.2906	0.766161	-1.86	0.000543677
ALPL	0.685894	0.848811	-0.0908689	1	0.0912206	0.551436	0.288489	0.00164076
ALPP	3.21027	0.677946	3.19865	0.693072	0.235425	1	-1.48067	0.636193
ALPPL2	-3.11387	0.699337	-3.12396	0.70175	-2.34488	0.842291	-2.31759	0.857541
ALS2	0.201163	0.123857	-0.329694	0.0261785	0.120097	0.254342	-0.181505	0.0756978
ALS2CL	3.72634	0.534631	4.42351	0.322351	0.261347	0.439477	-0.134194	0.881464
ALS2CR11	-3.11387	0.699337	0.60729	1	0.245933	0.846691	-0.386581	0.759564
ALS2CR12	0.832509	0.569808	0.159734	1	-0.124474	1	-1.32706	0.00787282
ALX1	0.606947	0.100892	0.0325568	1	0	1	0	1
ALX3	0.0831413	1	0.572406	0.399558	-0.210901	0.937979	0.18954	0.983178
ALX4	1.189	0.400178	0.191145	1	0.32449	0.1889	-0.638519	0.00816708
ALYREF	-0.411173	1.30736e-06	0.0593274	0.809807	-0.45811	8.57206e-10	0.160505	0.0553297
AMACR	-0.323866	0.151564	-0.16474	0.682795	-0.131913	0.588958	0.210755	0.215481
AMBN	0	1	0	1	0	1	0	1
AMBP	0	1	0	1	2.85094	0.00226902	-0.367592	1
AMBRA1	0.225123	0.0339349	0.0990482	0.604948	-0.119477	0.566136	0.0556331	0.952678
AMD1	-0.161028	0.0600519	0.243447	0.0049656	-0.384637	7.80404e-09	-0.114103	0.204248
AMDHD1	-1.18912	0.501483	-0.231111	1	0.896244	0.842291	0.323723	1
AMDHD2	0.247504	0.147492	0.373866	0.0270891	0.086001	0.93557	-0.174928	0.682652
AMELX	1.51972	0.733137	0.0372198	1	3.15171	0.680907	0	1
AMELY	0	1	0	1	0	1	0	1
AMER1	-0.297977	0.0171412	-0.089854	0.74662	-0.290725	0.117744	0.362857	0.0198161
AMER2	0	1	2.34876	0.854115	0	1	0	1
AMER3	0	1	0	1	0	1	0	1
AMFR	-0.195563	0.0116984	-0.345877	0.000155558	0.0861687	0.237511	-0.0445087	0.779855
AMH	0.741527	0.335593	1.43058	0.012349	-0.974113	0.00297639	0.076585	1
AMHR2	-2.29881	0.848811	0.0406473	1	0	1	0	1
AMICA1	0	1	0	1	0	1	0	1
AMIGO1	0.768802	0.0041282	-0.605355	0.187337	0.740654	0.0289108	-0.609142	0.300487
AMIGO2	0.14237	0.328006	0.134781	0.397124	-0.023859	1	0.0882851	0.537432
AMIGO3	0.213333	0.699026	0.0776478	1	-0.138539	0.842291	-0.106937	0.959405
AMMECR1	-2.59693	4.55051e-151	0.143249	0.165558	-2.83106	8.62348e-109	-0.138267	0.311286
AMMECR1L	0.33773	0.0138475	0.0667111	0.940627	-0.318283	0.011666	0.160368	0.320783
AMN	-1.07607	0.848811	0.250758	1	1.20595	0.842291	0.560595	1
AMN1	0.270795	0.684232	-0.421834	0.532884	0.730791	0.029122	0.392509	0.479453
AMOT	0.560087	0.388286	0.627154	0.337541	0.612009	0.837097	0.0204631	1
AMOTL1	-0.326637	1.21889e-06	-0.557032	1.20979e-07	-0.200088	5.78183e-08	-0.446931	3.54527e-31
AMOTL2	-0.84719	6.66837e-44	0.327019	4.26843e-05	-0.0582345	0.242091	0.662865	1.65879e-88
AMPD1	0	1	4.11914	0.421806	-2.33405	0.842291	0.027495	1
AMPD2	0.401101	1.14423e-07	0.497235	1.89518e-05	0.867066	4.97458e-62	0.499802	9.52952e-18
AMPD3	0.170372	0.848811	-0.50511	0.255237	-0.776972	0.0118753	-0.505681	0.163557
AMPH	-1.73148	0.803126	0.0280572	1	-0.131272	0.640664	0.653228	1.03809e-07
AMT	0.27775	0.848966	-1.12902	0.188976	-0.00211418	1	0.52853	0.497667
AMTN	0	1	0	1	0	1	3.18094	0.697829
AMY1A	0	1	0	1	0	1	0	1
AMY1B	0	1	0	1	0	1	0	1
AMY1C	0	1	0	1	0	1	0	1
AMY2A	-3.6718	0.562007	-3.68189	0.55367	0	1	0	1
AMY2B	1.14059	0.304754	0.336923	1	-0.878379	1	1.50077	0.747191
AMZ1	-0.407541	0.699337	-0.841799	0.270601	0.541692	0.172411	-0.490764	0.447519
AMZ2	-0.289938	0.0222253	-0.23013	0.122478	-0.374052	0.000156907	-0.213742	0.0664167
AMZ2P1	0.35946	0.58074	-0.717151	0.32548	0.73452	0.0615612	0.511589	0.351709
ANAPC1	-0.36371	0.000395216	0.342029	0.00233071	-0.450421	4.07953e-07	0.202727	0.0333519
ANAPC10	-0.636092	0.000880589	-0.144808	0.743101	-0.884491	6.556e-07	0.160705	0.60438
ANAPC11	-0.43831	1.30876e-05	0.0664177	0.818702	-0.30606	0.000583509	0.128881	0.271205
ANAPC13	-1.6897	2.88288e-31	0.225332	0.162955	-1.65273	3.49049e-42	0.400487	3.79006e-05
ANAPC15	-0.0338406	1	0.0930407	0.795242	0.314928	0.0037042	0.0565267	0.929756
ANAPC16	-0.508453	1.34838e-05	-0.205208	0.172984	-0.123042	0.578235	-0.0783363	0.857541
ANAPC1P1	0	1	0	1	0	1	0	1
ANAPC2	0.148319	0.531176	0.276718	0.123471	-0.234324	0.117978	0.115059	0.642822
ANAPC4	-0.249081	0.165254	-0.189323	0.402593	-0.0684442	0.921624	-0.13451	0.664544
ANAPC5	-0.893363	2.88263e-35	-0.155094	0.129319	-0.0141363	1	-0.167713	0.0170354
ANAPC7	-0.164514	0.232684	0.352125	0.00366228	0.00062199	1	0.313642	0.000702598
ANG	-1.05201	0.000510102	-1.13876	0.00177819	-0.385107	0.346596	-0.740611	0.0332797
ANGEL1	0.210258	0.422486	-0.22513	0.485729	0.40301	0.200812	0.595725	0.0287668
ANGEL2	-0.0553274	0.973061	-0.0298619	1	-0.160394	0.459398	-0.224403	0.234299
ANGPT1	0.743681	0.0304651	-1.04435	0.0512308	-0.385628	7.87937e-12	-2.63421	2.78326e-238
ANGPT2	0.764589	0.00474855	0.4737	0.212189	-0.322877	0.550672	-0.524713	0.244317
ANGPT4	0	1	0	1	-1.78855	0.766781	-4.06858	0.431141
ANGPTL1	-0.610378	0.0985349	-1.22305	0.00273542	1.37372	0.145811	0.400634	1
ANGPTL2	0.0585272	1	0.725798	1	0.615897	7.72892e-07	-0.0330856	1
ANGPTL3	0.358035	1	0.344829	1	-0.249658	1	0.29704	1
ANGPTL4	-1.18402	6.89789e-53	-0.283572	0.00469464	-0.39891	0.61874	-0.557894	0.428318
ANGPTL5	1.29802	0.848811	1.26329	0.854115	0.438936	0.842291	-0.153195	1
ANGPTL6	-0.202715	0.697022	-0.144929	0.878875	0.124959	0.952653	0.497893	0.133036
ANGPTL7	0.122215	1	1.00149	0.582936	-0.113155	1	-0.506859	0.888982
ANHX	2.35175	0.848811	0	1	0	1	0	1
ANK1	-0.501046	2.49888e-11	0.521492	4.10009e-07	0.852223	3.49411e-51	0.271391	0.000130986
ANK2	-0.182081	0.639057	-0.491704	0.155497	-0.668026	4.59434e-09	-1.13751	6.13995e-21
ANK3	1.3652	0.0064044	0.109544	1	0.39007	0.125481	-0.934065	0.000460058
ANKAR	-0.511615	0.677946	-0.363043	0.870872	0.472564	0.500351	0.240975	0.910196
ANKDD1A	-0.354587	0.746818	-0.938843	0.182457	0.0816152	1	-0.400573	0.538077
ANKDD1B	0.0656052	1	0.891253	1	0.114011	1	-1.31946	0.719616
ANKEF1	0.29693	0.128732	-0.109084	0.854115	0.384214	0.0166991	-0.0132096	1
ANKFN1	2.35175	0.848811	0	1	-0.636582	0.881897	0.268548	1
ANKFY1	-0.358395	5.85579e-09	-0.682668	1.2171e-09	0.0679637	0.385387	-0.76012	2.75078e-40
ANKH	0.295367	0.00487729	-0.187411	0.203385	0.0222482	0.860038	-0.437857	6.46588e-27
ANKHD1	-0.452604	1.37268e-14	0.0599331	0.646289	-0.324488	1.7375e-12	-0.0865099	0.160801
ANKHD1-EIF4EBP3	-0.436089	1.054e-13	0.0536296	0.70175	-0.31896	3.13777e-12	-0.0946236	0.107414
ANKIB1	-0.664023	9.89788e-15	-0.0498382	0.893395	-0.293332	5.05688e-09	0.0560742	0.545844
ANKK1	0	1	0	1	0	1	0	1
ANKLE1	1.13528	8.41689e-08	0.265212	0.556962	0.888848	0.974114	2.07258	0.436137
ANKLE2	0.38957	2.85726e-07	0.175433	0.0830556	0.359702	6.65051e-12	0.0839108	0.33534
ANKMY1	0.135238	0.991269	0.295538	0.719007	-0.793013	0.0233449	0.199339	0.824704
ANKMY2	0.183663	0.334574	0.419485	0.0072265	0.566528	3.63967e-08	0.192652	0.209363
ANKRA2	0.239073	0.586188	0.194371	0.814022	-0.0260146	1	0.228468	0.428581
ANKRD1	-3.15259	0.699026	2.70537	0.195347	0.229532	0.842291	1.19028	0.000209413
ANKRD10	-0.156291	0.302683	0.263684	0.0440638	-0.500531	4.80239e-05	0.936402	8.47701e-24
ANKRD11	0.383997	1.49714e-11	-0.477051	2.90837e-07	-0.0245175	0.68694	-0.806972	4.88108e-147
ANKRD12	-0.685243	6.39725e-17	-1.44529	1.33369e-11	-0.355802	5.52679e-09	-1.47641	5.61141e-93
ANKRD13A	0.221124	0.138093	-0.421753	0.00892329	1.01984	1.30198e-67	0.551987	2.46761e-16
ANKRD13B	1.50799	2.53696e-37	-0.219217	0.445671	0.604941	1.87463e-07	-0.624264	2.22758e-05
ANKRD13C	-0.257228	0.0251166	0.265941	0.0438681	-0.604977	1.10668e-19	0.203253	0.00221704
ANKRD13D	0.189277	0.358132	-0.215249	0.338662	0.0861189	0.842291	-0.363827	0.0224326
ANKRD16	-0.023617	1	0.0731759	1	0.342924	0.524299	0.55167	0.166633
ANKRD17	0.0828921	0.333948	0.00674902	1	0.373173	5.77766e-26	-0.116672	0.0122044
ANKRD18A	0.386336	0.0464104	-0.588901	0.010255	-0.458048	0.0825114	-0.58017	0.026547
ANKRD18B	4.90663	0.179792	0	1	0	1	2.33495	0.857541
ANKRD18DP	2.26589	0.356431	0.56978	1	0	1	0	1
ANKRD19P	-0.165297	1	-0.0434478	1	0.36674	1	-0.320076	1
ANKRD2	1.44853	0.865235	1.44384	0.8738	-3.70691	0.525154	0.0377127	1
ANKRD20A1	3.19863	0.677946	0	1	-0.976409	0.939594	0.0243377	1
ANKRD20A11P	0	1	0	1	0	1	0	1
ANKRD20A12P	2.36442	0.848811	3.19931	0.688249	0.59832	0.725284	-0.204921	1
ANKRD20A19P	3.21027	0.677946	0	1	-0.0336562	1	-2.31759	0.857541
ANKRD20A2	2.36442	0.848811	0	1	-0.888499	1	-3.16912	0.697829
ANKRD20A3	3.73712	0.534631	0	1	-1.00379	0.843103	-0.538308	1
ANKRD20A4	0.108104	1	-3.12396	0.70175	-1.18552	0.786776	-1.1165	0.849706
ANKRD20A5P	4.11044	0.416293	2.34876	0.854115	0.0364199	1	0.529422	0.111689
ANKRD20A8P	0.944158	1	-2.2868	0.854115	-0.707693	0.836563	-1.60171	0.439095
ANKRD20A9P	5.38256	0.0751971	2.34876	0.854115	0	1	0	1
ANKRD22	-2.73326	0.00275853	0.119829	1	3.6766	0.535294	0	1
ANKRD23	-0.108576	1	-0.724015	0.555543	-0.358947	0.842291	-0.960983	0.326847
ANKRD24	1.75762	0.630088	1.53175	0.734709	0.603148	0.842291	0.496131	0.925359
ANKRD26	-0.844407	1.15519e-13	-1.33561	3.91512e-09	-1.11612	2.20572e-21	-1.32278	2.62914e-27
ANKRD26P1	-2.63028	0.401488	-0.886154	0.861997	-0.245936	1	-1.1165	0.849706
ANKRD26P3	2.35175	0.848811	0	1	0	1	0	1
ANKRD27	-0.611698	2.23645e-09	0.0185566	1	-0.271059	0.000516952	0.113053	0.277126
ANKRD28	-0.135055	0.139649	-0.44264	1.71555e-05	-0.19296	9.88019e-05	-0.197125	0.000142489
ANKRD29	0.183255	0.848811	-0.309826	0.684592	1.54704	0.000676667	-2.06276	0.0774563
ANKRD30A	0.0656052	1	0.0406473	1	0	1	0	1
ANKRD30B	1.55137	0.14129	2.13129	0.0211931	-0.130782	1	0.993842	0.00331761
ANKRD30BL	0	1	0	1	0	1	0	1
ANKRD30BP2	-2.50485	0.228165	-5.71641	0.0506234	0	1	0	1
ANKRD30BP3	0	1	0	1	0	1	0	1
ANKRD31	0.576797	0.946709	-0.160539	1	-0.217152	1	0.164003	1
ANKRD33	2.36442	0.848811	0	1	0	1	0	1
ANKRD33B	0.311188	0.00670775	1.33168	9.2631e-12	1.43475	3.76244e-41	0.283791	0.0974054
ANKRD34A	-0.579966	0.314282	0.175722	0.954831	-0.572769	0.183486	-0.0891241	1
ANKRD34B	0.0827314	1	0.059599	1	0	1	0	1
ANKRD34C	0	1	0	1	0	1	0	1
ANKRD34C-AS1	0	1	0	1	0	1	0	1
ANKRD35	-0.795122	1	-4.02701	0.474196	0.432798	1	-1.18375	0.857541
ANKRD36	0.33589	0.0467243	-0.69315	0.00127085	-0.447564	0.00431585	-0.66829	1.83125e-05
ANKRD36B	0.488075	0.134417	-0.231845	0.854115	0.0111575	1	-0.0574556	1
ANKRD36BP1	-1.36156	5.9702e-15	0.381002	0.0306491	-1.13803	3.09701e-08	0.581575	0.000964487
ANKRD36BP2	0.35252	0.763376	-0.216428	1	-1.42635	0.870784	-0.513422	1
ANKRD36C	0.223333	0.333751	-0.509082	0.0263706	-0.193627	0.305192	-0.650247	8.61867e-06
ANKRD37	-0.726774	0.00499073	-0.137366	0.854115	0.194542	0.705606	0.403606	0.184793
ANKRD39	0.67237	0.0209049	-0.0351569	1	0.58475	0.0182749	-0.494731	0.168189
ANKRD40	-0.265352	0.0187918	-0.156283	0.280894	-0.210176	0.000505712	0.150382	0.0172556
ANKRD42	-0.103243	0.858844	0.637917	0.00509372	-0.191079	0.524926	0.410101	0.0235277
ANKRD44	0.40308	0.347084	-1.08356	0.027095	0.891654	8.9155e-10	-0.747789	0.000146072
ANKRD44-IT1	0.944158	1	0.0612445	1	1.65336	0.645641	1.88531	0.548246
ANKRD45	0.626961	0.915905	0.83441	0.823483	1.19707	0.842291	-3.15965	0.697829
ANKRD46	-0.354702	0.179568	0.548917	0.0233718	-0.781206	3.43566e-05	-0.0600932	1
ANKRD49	0.547091	0.0169889	-0.0956384	1	-0.0134761	1	0.365403	0.175093
ANKRD50	-0.425424	2.77704e-06	0.0113975	1	-0.248199	0.00915908	-0.0174387	1
ANKRD52	0.355191	5.23075e-07	1.30971	8.11615e-15	0.660703	5.11164e-82	1.09924	5.7882e-228
ANKRD53	1.29869	0.848811	1.76492	0.633956	-0.0417459	1	0.0210354	1
ANKRD54	0.104645	0.677946	-0.168628	0.441212	0.104658	0.563273	-0.0654342	0.857541
ANKRD55	0.494582	0.376435	-0.475293	0.661654	0.249856	1	-0.732373	0.743503
ANKRD6	0.271716	0.848811	-1.1637	0.1163	0.910146	3.09117e-10	0.265982	0.249567
ANKRD60	-3.636	0.566564	0.083049	1	0	1	0	1
ANKRD61	0.696268	0.637325	0.371946	0.967229	-0.52558	0.842291	0.109613	1
ANKRD62	0	1	0	1	0	1	0	1
ANKRD62P1-PARP4P3	0	1	0	1	0	1	0	1
ANKRD63	-1.73148	0.803126	-4.09336	0.469784	0	1	0	1
ANKRD65	-3.65384	0.564352	0.453617	1	-1.42406	0.871327	-1.37463	0.907548
ANKRD66	0	1	0	1	0	1	0	1
ANKRD7	-2.25394	0.576612	0.058222	1	-0.764328	0.733622	-0.871267	0.697829
ANKRD9	0.358566	0.00812485	-0.020794	1	-0.325462	0.0705362	-0.305551	0.112521
ANKS1A	0.0183776	1	0.17126	0.3142	0.319216	0.000101807	0.166879	0.125351
ANKS1B	-0.362974	0.130444	-1.15303	7.57595e-05	-0.0915316	0.972644	-1.01704	4.86991e-05
ANKS3	0.187749	0.486327	-0.124908	0.818106	-0.0101504	1	-0.198025	0.550061
ANKS4B	0	1	0	1	0	1	0	1
ANKS6	0.060616	0.965947	-0.53859	0.00371835	-0.369567	0.0288423	-0.371225	0.0346686
ANKUB1	0	1	2.34876	0.854115	0	1	0	1
ANKZF1	-0.431521	0.00194979	0.0568399	0.969074	0.0937959	0.808299	0.164785	0.450929
ANLN	-1.10543	3.38746e-102	-0.438803	3.96292e-07	-1.50302	1.83278864439698e-311	-0.305302	7.76287e-24
ANO1	-1.83871	0.186122	-6.29997	0.0103017	-2.11021	0.634842	-4.37783	0.327093
ANO1-AS2	0	1	0	1	-0.880092	1	0.036633	1
ANO10	-0.347393	0.00339347	-0.22207	0.1827	0.471686	3.44675e-16	0.419098	4.18861e-12
ANO2	3.19863	0.677946	0	1	-0.0228325	1	2.09432	0.66868
ANO3	4.11044	0.416293	0	1	1.61301	0.40661	2.54379	0.0218866
ANO4	-3.13315	0.699337	-3.14294	0.69689	-0.0346159	1	0.027495	1
ANO5	-2.27782	0.848811	-2.2868	0.854115	2.31122	0.842291	0	1
ANO6	0.17247	0.0237287	-0.304126	0.000564156	0.976177	9.06721e-145	0.0880738	0.169967
ANO7	-0.711564	0.245817	0.237225	0.855288	-0.0611532	1	0.525928	0.19138
ANO8	-0.299037	0.286579	-0.41289	0.206785	0.559033	4.9572e-06	-0.308975	0.0701119
ANO9	5.79404	0.0277375	2.34876	0.854115	4.0686	0.412128	0	1
ANOS1	0.644011	0.677946	0.234325	1	1.179	0.143011	0.533216	0.84801
ANP32A	0.130308	0.255271	0.218181	0.0351847	-0.08006	0.489193	-0.260861	0.000770857
ANP32A-IT1	-0.193652	1	0.00750274	1	-0.23946	1	0.477737	1
ANP32AP1	2.35175	0.848811	2.34804	0.854115	-1.41457	0.873265	-1.35942	0.910244
ANP32B	-0.0118396	1	0.187443	0.00411674	-0.632111	4.46929e-48	0.0122919	1
ANP32C	-1.71462	0.808359	-4.07665	0.445106	-0.0346159	1	-2.30745	0.857541
ANP32D	0	1	0	1	0	1	2.32862	0.857541
ANP32E	3.31988e-05	1	0.241704	0.0039626	-0.517535	5.40755e-24	-0.211883	8.94722e-05
ANPEP	-0.648731	9.39239e-55	-0.191733	0.000982802	-0.709029	4.33323e-88	-0.991886	1.6815e-145
ANTXR1	-0.531956	7.39124e-13	-0.284308	0.0019276	0.38045	1.30447e-20	-0.451436	9.6441e-21
ANTXR2	-0.29156	0.000842205	-0.52537	1.13599e-05	-0.381773	1.16297e-30	-1.73705	1.29299508535994e-310
ANTXRL	0	1	0	1	0	1	0	1
ANTXRLP1	0	1	0	1	0	1	0	1
ANXA1	0.67693	7.41921e-56	0.560449	2.52474e-10	0.806816	2.39904e-159	0.309716	3.00688e-19
ANXA10	1.23081	0.0339349	-1.10963	0.416943	-0.444032	0.679442	-1.47654	0.0438495
ANXA11	-0.548764	1.88346e-20	0.193318	0.0151311	-0.0257617	0.842291	0.0757868	0.1885
ANXA13	3.24942	0.166703	1.81232	0.799942	-0.963666	0.944355	1.41792	0.568874
ANXA2	-0.892746	1.51235e-84	0.131749	0.0206478	0.0156351	0.834134	0.0741606	0.00768413
ANXA2P1	-2.37721	0.283288	0.546625	0.854115	0.908343	0.814875	-0.681358	1
ANXA2P2	-0.783554	0.000139105	0.250278	0.390396	0.153852	0.617405	-0.0333183	1
ANXA2P3	-0.781393	1	-0.794899	1	0.487002	1	-0.824699	1
ANXA2R	-0.429317	0.722534	-0.754959	0.40452	-0.128089	1	-0.812715	0.681495
ANXA3	0.102479	1	0.846642	0.844309	1.10881	0.827758	1.35863	0.697829
ANXA4	-0.305264	0.0203615	-0.201899	0.225273	0.290449	0.000679448	-0.105326	0.53141
ANXA5	-0.361528	5.26651e-13	0.167466	0.00867491	0.273438	5.24179e-24	0.130541	4.38565e-05
ANXA6	-1.04204	6.02133e-60	-0.230491	0.00415621	0.450152	2.87505e-57	0.237118	1.01558e-13
ANXA7	-0.0883733	0.540848	0.112829	0.365875	0.404319	5.72212e-12	-0.108089	0.261974
ANXA8	-3.15259	0.699026	2.36546	0.337223	-1.77418	0.311626	0.216101	1
ANXA8L1	2.13488	0.648896	0.913174	1	3.16273	0.680907	4.65141	0.238353
ANXA9	0.487855	0.88306	0.2791	1	0.469254	0.804812	-1.52047	0.291729
AOAH	-1.46904	0.0751157	-0.704345	0.48675	-0.985176	0.935921	-1.75865	0.802776
AOAH-IT1	3.72634	0.534631	0	1	0	1	0	1
AOC1	-3.15259	0.699026	-3.16209	0.70175	0	1	0	1
AOC2	1.30585	0.0797942	1.18293	0.173735	0.437876	0.705598	-1.01452	0.378341
AOC3	2.95465	0.00336045	1.58709	0.481179	-0.0704275	1	0.00654239	1
AOC4P	0	1	0	1	0	1	0	1
AOX1	0.426471	0.0250454	1.13732	2.1996e-06	0.811386	1.16486e-06	2.19153	1.6941e-66
AOX2P	0	1	0	1	0	1	0	1
AP1AR	0.312771	0.0201186	-0.396448	0.0145878	0.102644	0.680907	-0.182592	0.317647
AP1B1	-0.12272	0.179336	-0.041743	0.862274	0.0096034	1	-0.205757	1.09591e-06
AP1B1P1	0	1	0	1	0	1	0	1
AP1G1	-0.102784	0.364606	0.193897	0.0360051	0.0806738	0.341833	0.191636	0.00209956
AP1G2	0.742166	0.000271984	0.293829	0.373328	0.158444	0.919774	-0.0260285	1
AP1M1	-0.0342503	0.9545	0.0924064	0.472932	0.208184	6.42486e-05	0.369178	9.82129e-14
AP1M2	0.105481	1	0.0783586	1	3.15171	0.680907	4.40675	0.318074
AP1S1	0.0267975	1	0.186691	0.114302	0.446701	2.39135e-08	0.277154	0.00313431
AP1S2	-1.31914	2.05981e-20	-0.0315623	1	-2.04566	1.62897e-87	0.468517	1.42185e-10
AP1S3	0.276859	0.743852	2.07545	1.56508e-07	-0.750833	0.312405	1.75963	2.4363e-08
AP2A1	-0.0593578	0.699026	0.540608	3.70356e-07	0.41639	1.2778e-25	0.604996	2.06222e-52
AP2A2	-0.309161	0.00142991	0.0127934	1	0.19022	0.00265173	0.0731984	0.513937
AP2B1	-0.12048	0.0920099	0.0154734	1	0.358066	8.36445e-28	0.0894389	0.0413864
AP2M1	-0.261977	4.87944e-06	0.214328	0.00138655	0.38679	1.54798e-73	0.434308	1.11025e-75
AP2S1	-0.317929	0.000527528	0.0893628	0.612722	-0.107939	0.241302	0.170586	0.0245813
AP3B1	-0.0990105	0.280569	0.0549829	0.747545	0.293787	3.663e-07	0.069022	0.550886
AP3B2	3.92402	1.31493e-110	-0.253344	0.864093	4.72212	2.71781e-05	0.0211696	1
AP3D1	-0.130983	0.0579568	0.135292	0.0743341	0.422626	9.86208e-55	0.196218	3.08831e-10
AP3M1	0.252373	0.00578491	0.216186	0.0432784	0.279803	0.000820695	-0.0137121	1
AP3M2	-0.551867	0.000578659	-0.552706	0.00469571	-1.21968	1.74372e-24	-0.718098	4.48585e-10
AP3S1	0.159059	0.199598	-0.201774	0.136957	0.676835	3.55234e-30	0.00678924	1
AP3S2	-0.135218	0.567856	0.103566	0.732724	-0.1386	0.524601	0.334074	0.00946734
AP4B1	-0.162144	0.478004	-0.30117	0.138669	0.175597	0.33024	-0.242179	0.168318
AP4B1-AS1	-0.145907	0.820301	-0.196436	0.719486	0.251732	0.396289	-0.203563	0.648142
AP4E1	-0.337857	0.0134377	0.166198	0.343751	-0.0855854	0.648473	0.141639	0.276664
AP4M1	0.156964	0.495746	-0.323343	0.0825796	-0.325373	0.0655125	-0.25503	0.212095
AP4S1	0.251963	0.581245	-0.389024	0.397124	0.160744	0.820973	-0.648258	0.0383432
AP5B1	0.801547	1.75996e-17	0.0152461	1	0.256326	0.0304072	-0.259188	0.0611856
AP5M1	0.106196	0.812513	0.0853604	0.897346	0.0958971	0.796633	0.19935	0.294885
AP5S1	-0.256175	0.244531	0.0382995	1	0.154612	0.528556	0.218673	0.277806
AP5Z1	0.63628	6.32009e-14	0.447639	0.000140049	0.79201	8.1341e-24	0.26578	0.0108827
APAF1	-0.739338	2.99482e-15	-1.88622	2.01577e-13	-0.816555	1.09772e-13	-1.67507	1.79818e-41
APBA1	-1.04703	0.8047	-0.512622	1	-0.248189	0.440273	0.944505	4.72019e-08
APBA2	0.055031	1	-0.445769	0.0633364	0.585924	1.44572e-07	0.259454	0.0758348
APBA3	0.0681618	1	0.207355	0.520589	-0.265225	0.242164	0.281996	0.169508
APBB1	0.141196	0.525177	-0.821322	3.1029e-05	0.663777	5.13951e-11	-0.530049	5.6946e-05
APBB1IP	-0.916701	0.00184663	-0.781166	0.0347223	0.0644369	1	-0.210124	0.514119
APBB2	-0.196102	0.120433	0.311677	0.0077349	-0.164419	0.127565	0.188515	0.0621226
APBB3	0.127552	0.848811	-0.0774776	1	0.0887984	0.980895	0.387335	0.138534
APC	-0.230399	0.00312312	-0.53619	3.29136e-06	0.189872	6.46664e-06	-0.278537	1.50154e-09
APC2	0.273082	0.513984	-0.00464378	1	0.360892	0.0843492	0.626067	0.00045938
APCDD1	-0.514126	0.285905	-0.486885	0.362307	0.0470018	0.97905	0.195641	0.174859
APCDD1L	-0.415763	0.540012	-0.88775	0.130527	0.924336	3.15916e-81	0.340298	3.774e-09
APCDD1L-AS1	0.273828	1	1.1193	0.686464	0.873011	5.43747e-08	0.71066	4.02638e-05
APCS	0	1	0	1	0	1	0	1
APEH	-0.342377	3.5367e-05	0.202085	0.0315962	0.238629	5.28384e-05	0.213769	0.000672328
APELA	0	1	0	1	3.16273	0.680907	0	1
APEX1	0.0386887	0.870814	-0.214182	0.0158251	-0.0286051	0.93566	-0.0412872	0.857541
APEX2	0.410021	1.12227e-05	0.182669	0.157582	-0.565058	0.000133312	-0.0103425	1
APH1A	-0.266981	0.00369818	-0.149297	0.201222	-0.165973	0.196282	0.172279	0.171752
APH1B	-0.512364	0.00184648	-0.59745	0.00244739	-0.164736	0.459169	-0.448271	0.00437039
API5	-0.0404285	0.905218	0.275086	0.00640801	-0.0709787	0.435631	0.309587	1.30907e-08
APIP	-0.396077	0.0152961	-1.03381	4.80459e-06	-0.012367	1	-1.24319	1.83011e-11
APITD1	-0.362808	0.0488331	-0.200196	0.521566	-0.880521	2.73657e-07	-0.351962	0.0710443
APITD1-CORT	-0.314825	0.0970955	-0.144551	0.70358	-0.938554	2.55458e-08	-0.339143	0.0781704
APLF	-0.159361	0.848811	-0.72498	0.0445441	-0.534532	0.00568888	-0.838085	1.45762e-05
APLN	-1.82852	1.82285e-59	-0.139096	0.384995	0.276819	0.725574	-0.0295218	1
APLNR	3.22197	0.677946	0	1	0	1	0	1
APLP1	0.146066	0.241516	-0.903989	1.23841e-07	0.204283	0.0149649	-0.500628	1.70474e-08
APLP2	0.0584319	0.430439	0.176945	0.00237524	-0.201752	5.04037e-11	0.448969	6.28609e-52
APMAP	-0.217818	0.000913993	-0.0892308	0.373111	-0.0452195	0.534413	-0.0990641	0.0552608
APOA1	0.0969173	1	0.0744278	1	-3.1896	0.679442	-3.15965	0.697829
APOA1-AS	0.55162	1	-1.15742	0.870149	-0.0489933	1	0.405066	1
APOA1BP	-0.212847	0.103211	-0.22692	0.104675	-0.285935	0.0388989	-0.319861	0.0224326
APOA2	0	1	2.34876	0.854115	0	1	0	1
APOA4	2.35175	0.848811	2.34876	0.854115	0	1	0	1
APOA5	0	1	0	1	2.29944	0.842291	0	1
APOB	0	1	0	1	0	1	0	1
APOBEC1	0	1	0	1	0	1	0	1
APOBEC2	-2.02881	0.677946	0.0238693	1	-0.956942	0.946504	-0.895945	0.992695
APOBEC3A	-2.27782	0.848811	1.44384	0.8738	0	1	3.17505	0.697829
APOBEC3A_B	-1.43069	4.53342e-10	-0.626392	0.0140004	-1.1464	3.41754e-09	-0.603908	0.00245327
APOBEC3B	-1.0295	1.62654e-17	-0.342746	0.0206683	-1.21513	8.91747e-38	-0.766331	1.11962e-16
APOBEC3B-AS1	-1.16327	7.71309e-10	-0.368975	0.100286	-1.28839	1.95878e-16	-0.784786	2.99505e-07
APOBEC3C	-1.72758	0.384818	-0.46288	1	0.0835678	0.427659	-0.0340876	0.959579
APOBEC3D	-1.06774	0.0126742	-0.0389589	1	0.887388	0.842291	0.779647	0.927653
APOBEC3F	0.245943	0.632809	0.383272	0.334949	0.291267	0.0769091	-0.480204	0.0051028
APOBEC3G	-0.839165	0.402912	0.241901	0.988243	-0.117674	0.789516	-0.134363	0.743718
APOBEC3H	0	1	0	1	0	1	0	1
APOBEC4	0.0656363	1	0.437077	1	-1.68189	0.37276	-2.54414	0.189838
APOBR	-1.99783	0.686062	-2.02387	0.688249	0.817655	1	-2.30745	0.857541
APOC1	1.34504	0.164235	0.921226	0.534824	-0.135158	1	0.229707	1
APOC1P1	-3.11387	0.699337	-3.12396	0.70175	-3.17953	0.679442	-3.15021	0.697829
APOC2	0	1	0	1	0	1	0	1
APOC3	0	1	3.19865	0.693072	0	1	0	1
APOC4	0	1	0	1	0	1	0	1
APOC4-APOC2	0	1	0	1	0	1	0	1
APOD	0	1	0	1	-3.19972	0.679442	-3.16912	0.697829
APOE	0.288769	0.119415	0.41072	0.0275078	0.88824	0.156536	0.145905	1
APOF	0.97768	0.942749	0.05703	1	0.476747	1	-3.15965	0.697829
APOH	0	1	2.34876	0.854115	0	1	0	1
APOL1	-0.771517	0.0118267	0.297712	0.45465	-0.22156	0.351681	0.232247	0.293897
APOL2	0.195514	0.145652	0.514531	0.000103002	0.445817	7.66209e-12	0.260045	0.000539177
APOL3	-1.18803	2.18765e-07	-0.269284	0.414816	-1.12803	3.65435e-19	-0.00100094	1
APOL4	0.046041	1	0.957466	0.973486	-2.76681	0.315291	-0.640572	0.972996
APOL5	3.73712	0.534631	0	1	-0.733035	0.986624	-2.04919	0.685246
APOL6	-0.647565	7.97665e-20	-0.759895	4.12673e-09	-0.876736	1.78661e-86	-0.687311	2.54735e-53
APOLD1	-1.2307	3.14147e-15	-0.928521	1.25973e-05	-1.53176	5.22785e-13	-0.799372	0.000123588
APOM	-0.213792	0.328121	0.266429	0.209457	0.0264505	1	0.246655	0.11534
APOO	-0.00812735	1	-0.144407	0.642911	-0.474814	0.0153934	-0.0475169	1
APOOL	0.273998	0.154069	0.140299	0.699594	0.522943	0.000168612	0.115917	0.775678
APOOP5	0	1	2.34876	0.854115	0	1	0	1
APOPT1	0.204507	0.41744	-0.0192367	1	-0.0368689	1	-0.0871277	0.857541
APP	-0.182796	8.44416e-05	0.0653698	0.334888	0.0717785	0.00224735	0.0116317	0.974753
APPBP2	-0.715349	6.24227e-07	0.229608	0.171522	-0.148664	0.434208	0.386502	0.00108888
APPL1	-0.221423	0.016488	-0.293428	0.00680363	-0.0426167	0.71816	-0.373137	9.31901e-12
APPL2	-0.116012	0.848811	-0.219508	0.527315	-0.0740039	0.701405	0.00637703	1
APRT	0.18462	0.186517	0.412943	0.00227449	0.433282	4.53309e-06	0.470839	1.1873e-06
APTR	0.519377	0.000528861	-0.366319	0.11193	0.6631	4.40964e-07	-0.0990502	0.857541
APTX	-0.233531	0.0725768	0.323439	0.0115475	-0.644727	5.55752e-06	0.183012	0.330511
AQP1	-2.2285	0.352071	-1.33117	0.632029	-0.348035	0.637085	-0.643353	0.248904
AQP10	0	1	0	1	4.8192	0.174523	2.32862	0.857541
AQP11	0.0187165	1	0.850033	0.251952	0.185943	0.984182	0.754735	0.152399
AQP12A	0	1	0	1	0	1	0	1
AQP12B	0	1	0	1	0	1	0	1
AQP2	2.35175	0.848811	0	1	3.16273	0.680907	0	1
AQP3	0.377452	1	0.506627	0.989097	2.39801	0.00409845	1.64265	0.216151
AQP4	0	1	0	1	0	1	0	1
AQP4-AS1	0	1	0	1	0	1	0	1
AQP5	3.73712	0.534631	2.34876	0.854115	0	1	0	1
AQP6	1.81163	0.771663	2.11584	0.662811	1.73455	0.78828	2.09914	0.666944
AQP7	0	1	3.19997	0.693072	0	1	2.33495	0.857541
AQP7P1	0	1	0	1	-1.41457	0.873265	-3.69436	0.553499
AQP7P3	0	1	0	1	0	1	0	1
AQP8	2.36442	0.848811	2.34876	0.854115	0	1	0	1
AQP9	0	1	0	1	0	1	2.32862	0.857541
AQR	-0.0738806	0.728502	0.190402	0.127961	-0.451708	5.48475e-08	0.201848	0.0222762
AR	-1.20672	3.58292e-34	-1.4529	1.34444e-11	-0.311819	0.00857193	-0.976868	1.81353e-16
ARAF	0.239535	0.0251954	0.161818	0.250324	-0.0231608	1	0.0931739	0.697829
ARAP1	0.571768	8.10636e-13	0.344175	0.00145858	0.879583	3.84395e-50	0.451521	3.07029e-11
ARAP2	2.25924	0.359037	-3.16209	0.70175	0.336223	0.935921	-2.9024	0.0693168
ARAP3	1.76625	0.126864	-0.124108	1	0.624447	4.14491e-08	-0.545516	0.000190103
ARC	2.20997	1.25671e-15	-0.0113322	1	-0.433928	0.247963	-1.0274	0.00187892
ARCN1	-0.0909183	0.250334	0.0100162	1	0.182812	1.75487e-08	-0.059943	0.226145
AREG	4.78316	1.41881e-46	3.25495	3.52934e-06	2.97721	0.0447432	1.50077	0.747191
AREL1	-0.131751	0.309664	0.0739725	0.723546	0.140351	0.142766	0.219391	0.0111253
ARF1	-0.0192527	1	-0.0458896	0.715857	0.243664	4.97879e-11	-0.0141952	1
ARF3	-0.721142	3.69523e-30	0.559383	1.73732e-08	-0.578043	2.64881e-29	0.521955	2.73728e-32
ARF4	-0.367999	1.17642e-08	0.204841	0.0104379	0.0646735	0.225333	0.105929	0.024889
ARF5	0.162934	0.290086	0.192093	0.239047	0.243331	0.0030677	0.364229	4.35426e-06
ARF6	-0.119639	0.156378	0.0905973	0.371023	0.204763	9.70663e-06	0.321407	1.39879e-12
ARFGAP1	0.0870225	0.610104	-0.191628	0.151917	0.0854345	0.525154	-0.0546529	0.857541
ARFGAP2	0.584462	2.4648e-08	0.557681	5.3142e-05	0.175002	0.1479	0.15009	0.298763
ARFGAP3	-0.211308	0.0991236	-0.405328	0.00196397	0.250365	2.63095e-06	-0.322788	7.19261e-08
ARFGEF1	0.136362	0.0806749	-0.130327	0.137219	0.255352	3.67776e-13	0.087855	0.0577743
ARFGEF2	0.0933228	0.31653	-0.00814602	1	0.422351	2.07594e-23	0.0714624	0.322954
ARFGEF3	-0.657448	7.36544e-05	-0.643011	0.00258105	0.804328	0.0373765	-0.0953822	1
ARFIP1	0.222974	0.236735	-0.319748	0.129963	0.33541	0.0302568	-0.213245	0.356526
ARFIP2	-0.359806	0.0133722	0.122417	0.619849	-0.20145	0.126834	0.162662	0.261073
ARFRP1	0.00977833	1	0.628538	1.20981e-05	-0.251474	0.0674441	0.155695	0.361644
ARG1	-3.68987	0.558878	-1.35099	0.920857	-1.81528	0.758753	-1.76498	0.800665
ARG2	0.0934083	0.848811	0.421896	0.028207	0.453183	0.00159005	0.0671425	0.981546
ARGFX	0.612475	1	-3.12396	0.70175	0	1	0	1
ARGFXP2	-0.431871	1	1.22634	0.806827	-2.33176	0.524601	-0.902944	0.911599
ARGLU1	0.513626	2.65803e-13	-0.0373573	0.96573	-0.0593421	0.842291	-0.317008	0.00340585
ARHGAP1	-0.270182	0.00213235	0.202533	0.0595524	0.233563	3.39244e-05	0.502097	4.13925e-22
ARHGAP10	-0.0986423	0.731512	-0.0272873	1	0.0635662	0.849903	-0.175873	0.279017
ARHGAP11A	-1.82305	3.24841e-92	-0.170467	0.101134	-2.4514	1.83278864439698e-311	-0.40128	6.42768e-19
ARHGAP11B	-1.49697	1.53772e-34	-0.214383	0.14095	-2.22773	1.05933e-110	-0.478014	5.44219e-09
ARHGAP12	0.521369	2.54402e-11	0.367201	0.000328782	0.398111	8.8081e-09	0.282645	0.000267708
ARHGAP15	-1.65186	0.829301	-4.02701	0.474196	-3.17953	0.679442	-3.15021	0.697829
ARHGAP17	0.199115	0.0187501	0.690315	7.89926e-09	0.26892	0.00027209	0.584057	2.27596e-18
ARHGAP18	0.268891	0.00306324	-0.238317	0.0531271	0.675014	1.06529e-21	-0.703318	7.8111e-14
ARHGAP19	-0.396446	0.000517817	-0.264659	0.0903938	-0.748782	1.71432e-05	-0.207591	0.431141
ARHGAP19-SLIT1	-0.239172	0.30514	-0.244228	0.395834	-0.502896	0.110161	0.00280511	1
ARHGAP20	3.22197	0.677946	2.34876	0.854115	0.936529	4.44437e-09	1.27656	1.89688e-17
ARHGAP21	0.349809	2.91107e-08	-0.107626	0.2577	0.73521	1.04059e-114	-0.119287	0.00717415
ARHGAP22	0.436208	1	-1.61186	0.688249	-0.12044	0.525154	-0.349742	0.00512079
ARHGAP23	0.114496	0.564417	-0.290871	0.0618655	0.781849	6.11124e-35	0.26845	0.000851997
ARHGAP24	-0.53512	0.000104514	-0.987141	3.15295e-06	0.44929	4.33091e-06	-0.0473323	0.996926
ARHGAP25	3.74794	0.534631	2.34804	0.854115	0.211104	0.414836	-0.146803	0.744113
ARHGAP26	-0.049079	1	-0.47648	0.0250987	1.26962	7.26691e-17	0.0401799	1
ARHGAP26-AS1	-0.768727	1	-3.14294	0.69689	0	1	0	1
ARHGAP26-IT1	0	1	0	1	0	1	0	1
ARHGAP27	0.829791	0.252455	-0.40636	0.886469	1.05136	0.705194	0.988301	0.793803
ARHGAP28	0.0740308	1	0.0204008	1	0.327863	0.246153	-0.436205	0.156206
ARHGAP29	-0.26821	0.0763483	0.51184	0.000559799	-0.0778619	0.134768	0.176565	3.71829e-05
ARHGAP30	1.05182	0.527214	1.23978	0.417732	0.136166	1	1.38906	0.0430537
ARHGAP31	-0.0518764	0.983448	-0.16351	0.464359	0.417886	4.69623e-23	-0.602767	3.46789e-32
ARHGAP31-AS1	0.105086	1	0.576403	0.97728	0.264044	1	-0.705696	0.813105
ARHGAP32	0.675072	2.96608e-12	-0.00357645	1	0.402751	0.00218052	0.255291	0.11422
ARHGAP33	-0.534277	0.00710664	-1.24276	4.41053e-05	-0.819352	2.71359e-06	-0.719757	5.98852e-05
ARHGAP35	-0.427613	2.22879e-10	-0.363923	4.2125e-05	-0.565268	5.89422e-87	-0.452911	3.04928e-50
ARHGAP36	0	1	0	1	0	1	0	1
ARHGAP39	0.72154	2.67012e-19	-0.0998637	0.678507	0.641152	1.35696e-08	0.135063	0.57692
ARHGAP4	0.254064	0.73193	1.15891	0.000768966	1.35285	0.892068	0.0211696	1
ARHGAP40	3.21027	0.677946	3.19997	0.693072	3.14074	0.680907	0	1
ARHGAP42	0.511775	1.37618e-05	-0.401054	0.012398	0.908019	1.47593e-14	0.0967554	0.857541
ARHGAP44	-0.778987	2.2047e-07	-0.215084	0.293476	-1.23673	1.78967e-27	-0.301019	0.00982129
ARHGAP5	-0.445403	1.54103e-06	-0.225666	0.0438576	-0.352575	6.21525e-07	-0.0935905	0.404105
ARHGAP5-AS1	-0.0466521	1	-1.03563	0.762177	0.799168	0.286264	-0.210047	1
ARHGAP6	0.806626	6.36866e-07	-0.513901	0.059569	-0.010476	1	0.336675	0.283741
ARHGAP8	0	1	0	1	3.14074	0.680907	3.70367	0.550886
ARHGAP9	2.05078	0.31281	0.978221	0.895396	-2.33405	0.842291	0.0211696	1
ARHGDIA	-0.558573	1.34092e-19	0.125692	0.173784	-0.288172	2.35582e-15	0.161526	2.38353e-05
ARHGDIB	-1.19643	2.29828e-10	-0.676953	0.00323939	-0.17411	0.893386	0.0963423	1
ARHGDIG	2.287	0.348823	0.994807	0.957373	0	1	2.33495	0.857541
ARHGEF1	-0.325242	0.00196052	-0.133305	0.451326	-0.203835	0.0133718	0.414489	1.0288e-09
ARHGEF10	-0.484124	2.35597e-13	-0.232616	0.00396562	-0.296855	2.446e-07	0.158554	0.00890996
ARHGEF10L	-0.384563	0.750911	-0.269172	0.952363	0.317176	0.00298453	-0.0687865	0.857541
ARHGEF11	0.55023	7.61437e-11	-0.405998	0.000809969	0.221775	0.00463824	-0.235477	0.0095864
ARHGEF12	-0.143319	0.0428612	0.0908205	0.36062	0.112961	0.00039565	0.15	6.79487e-06
ARHGEF15	2.35175	0.848811	0	1	0	1	2.33495	0.857541
ARHGEF16	-0.237819	0.8953	-0.64953	0.439692	-0.0378911	1	1.25652	0.857541
ARHGEF17	-0.109082	0.699337	-0.29582	0.0743341	0.273939	2.27853e-07	0.0909039	0.25191
ARHGEF18	0.420087	1.90486e-05	0.288392	0.0172313	0.518365	2.894e-26	0.62434	3.05933e-37
ARHGEF19	-0.0768239	0.993327	0.0741168	1	-0.727348	0.00192231	-0.168289	0.763743
ARHGEF2	0.350902	9.78919e-09	0.0180879	1	-0.0970584	0.0680345	0.158254	0.000839077
ARHGEF25	0.248557	0.278391	-0.478069	0.0353597	0.295522	0.0612529	0.27539	0.106302
ARHGEF26	0.442537	0.363646	-0.401973	0.6086	-1.23626	0.0244524	-0.317338	0.809977
ARHGEF26-AS1	-3.11387	0.699337	-3.12396	0.70175	2.29944	0.842291	0	1
ARHGEF28	-0.134143	0.347081	0.688384	2.1195e-07	0.199362	0.160002	0.218945	0.127506
ARHGEF3	-0.619086	0.00110626	0.5331	0.00847548	0.0659942	0.842291	-0.719719	2.25073e-09
ARHGEF3-AS1	0	1	0	1	-2.34488	0.842291	0.869255	1
ARHGEF33	0.0616125	1	-0.736226	0.572265	-1.42635	0.870784	-1.35942	0.910244
ARHGEF34P	3.22197	0.677946	0	1	-0.348084	1	0.267715	1
ARHGEF35	2.35175	0.848811	0	1	0.888513	0.974114	1.49634	0.749196
ARHGEF37	-1.13133	0.00507799	-0.59848	0.221838	-0.226708	0.61569	-0.587149	0.0448166
ARHGEF38	4.13055	0.414388	0	1	0	1	2.33495	0.857541
ARHGEF38-IT1	0	1	0	1	0	1	0	1
ARHGEF39	-0.103677	0.654691	-0.403479	0.00440004	-0.0885351	0.842291	-0.0681422	0.970705
ARHGEF4	0.690204	0.864501	0.239974	1	-1.80922	0.760764	0.991427	0.857541
ARHGEF40	-0.0160801	1	-0.753694	4.2658e-06	0.188193	0.00208854	-0.285632	1.34853e-05
ARHGEF5	-0.443571	1	-3.66415	0.55367	0.979681	0.119722	0.0928029	1
ARHGEF6	0.753953	0.406423	0.959761	0.22688	0.783834	6.29312e-08	-0.174052	0.619269
ARHGEF7	0.280453	0.000509622	-0.014706	1	0.241546	2.28232e-05	0.136596	0.048986
ARHGEF7-AS1	0	1	0	1	0.869092	0.980047	-3.16912	0.697829
ARHGEF7-AS2	-2.29881	0.848811	-2.3074	0.854115	-0.299439	0.652236	-1.55355	0.000341021
ARHGEF9	-0.27069	0.138746	0.258842	0.162563	-0.205692	0.399583	0.489011	0.00145567
ARHGEF9-IT1	3.73712	0.534631	0	1	0	1	0	1
ARID1A	0.0643874	0.471499	-0.110575	0.135014	0.150783	0.000377614	0.00227734	1
ARID1B	0.0727078	0.514923	-0.561021	9.25212e-08	0.369801	2.7579e-16	-0.648034	4.88407e-33
ARID2	-0.525423	1.32632e-07	-0.233719	0.0492481	-0.97446	3.74833e-32	-0.291897	0.000519302
ARID3A	0.174948	0.390981	-0.546929	0.0024559	-0.217341	0.106438	-1.00604	1.63093e-16
ARID3B	0.33984	0.200292	0.664094	0.00821555	0.430247	0.190088	-0.191645	0.857541
ARID3C	-0.804445	0.813107	0.429381	0.952479	-2.33405	0.842291	0.8676	1
ARID4A	0.309242	0.0218518	-0.258753	0.143636	0.198102	0.175074	-0.379584	0.00599257
ARID4B	-0.50817	1.08474e-09	-0.747702	5.48174e-08	-0.674136	5.10669e-20	-0.78382	3.60981e-24
ARID5A	0.00334464	1	-0.304223	0.427678	-0.407231	0.0597467	0.0777169	0.992399
ARID5B	0.361577	5.7272e-08	0.1929	0.0218842	0.162186	0.000102165	0.69756	4.20788e-80
ARIH1	-0.239643	0.0223652	0.297898	0.00682306	-0.224672	0.00811442	0.176151	0.0478685
ARIH2	-0.247161	0.000925304	0.242217	0.00330172	-0.571463	6.81691e-23	0.371251	5.31248e-13
ARIH2OS	-0.0425452	1	-0.0331826	1	-0.520791	0.00317749	0.472981	0.00235247
ARL1	0.319177	0.00518598	0.637203	9.59395e-06	0.856045	2.12302e-28	0.484617	7.82836e-08
ARL10	0.0944947	0.842207	0.10235	0.828838	0.184743	0.539178	0.322062	0.141905
ARL11	0	1	0	1	0	1	0	1
ARL13A	1.01629	0.929056	2.2624	0.416521	-0.91244	0.702343	-2.55405	0.187074
ARL13B	0.149419	0.693122	-0.205229	0.541391	-0.694669	1.88986e-08	-0.206699	0.18688
ARL14	0	1	0	1	0.817852	1	-2.31759	0.857541
ARL14EP	0.305233	0.232684	0.0658025	1	0.140551	0.781856	0.110246	0.890552
ARL14EPL	3.72634	0.534631	0	1	-0.585044	1	-0.513422	1
ARL15	-0.445644	0.197552	-0.231464	0.71468	0.050091	1	0.0688678	1
ARL16	-0.244928	0.27765	-0.319811	0.250186	-0.184161	0.358395	-0.0952996	0.841803
ARL17A	-0.406038	0.764304	-0.435774	0.759898	-0.3907	0.675127	-0.101556	1
ARL17B	1.05037	0.848811	1.42643	0.710525	-1.00583	0.842291	-1.46502	0.764646
ARL2	-0.579154	2.73437e-07	0.10228	0.625068	-0.269766	0.012967	0.494753	2.94706e-08
ARL2-SNX15	-0.280274	0.0238631	0.00511172	1	-0.116522	0.355019	0.188964	0.0566641
ARL2BP	0.11511	0.463383	-0.669087	5.07192e-06	0.99261	5.82028e-46	-0.414521	3.64186e-05
ARL3	-0.140209	0.413074	-0.284582	0.0390592	0.155562	0.349105	-0.766579	4.00417e-09
ARL4A	0.158237	0.417507	-0.204427	0.283072	0.303629	0.0115425	0.19299	0.212949
ARL4C	-0.204013	0.0439534	0.0779555	0.680321	-0.710033	9.91457e-116	-0.0622976	0.138224
ARL4D	0.930648	0.0177908	1.2083	0.00470376	0.566613	0.000990023	0.517372	0.0045557
ARL5A	-0.596232	3.78165e-05	0.0591166	0.978152	-0.858555	1.39509e-10	0.30434	0.0202806
ARL5B	-1.48683	3.46151e-30	-0.187728	0.321425	-1.1308	2.35102e-10	-0.232182	0.34804
ARL5C	0	1	0	1	4.0686	0.412128	0	1
ARL6	-0.743732	0.0514576	-0.472947	0.324141	-0.0201588	1	-0.589109	0.0731107
ARL6IP1	-1.04592	1.81679e-84	-0.163178	0.0234253	-1.13267	1.45412e-148	-0.177437	3.4051e-05
ARL6IP4	-0.197581	0.0156058	0.0601692	0.754955	-0.013541	1	-0.0109718	1
ARL6IP5	-0.747884	4.32398e-15	-0.112077	0.481307	0.153761	0.0235585	-0.577757	2.48834e-17
ARL6IP6	0.0852463	0.924477	-0.0208562	1	-0.515087	0.00416538	-0.145365	0.697829
ARL8A	0.793708	9.15326e-13	-0.256224	0.167414	0.804074	3.47489e-10	-0.168466	0.557565
ARL8B	0.112066	0.231937	0.20315	0.0160815	-0.0123764	1	0.144195	0.0139564
ARL9	1.12719	0.116786	-0.493995	0.886446	-0.226505	1	-0.427607	0.985167
ARMC1	-1.88922	3.18477e-90	-0.749325	3.92517e-08	-2.30796	2.78403e-190	-0.702502	8.51691e-29
ARMC10	0.259721	0.0697499	0.322179	0.0270891	0.43284	0.000129009	0.407139	0.000591947
ARMC12	-3.15259	0.699026	-0.813332	1	1.71406	0.793974	0.0173557	1
ARMC2	-0.75891	0.194561	-1.07702	0.0706722	0.341634	0.718307	-0.317109	0.857541
ARMC2-AS1	-2.29881	0.848811	1.42447	0.895396	2.29944	0.842291	0	1
ARMC3	-0.784885	0.828165	-1.9567	0.352598	0	1	0	1
ARMC4	0	1	0	1	0	1	0	1
ARMC5	0.932461	2.13788e-11	0.384163	0.0488471	0.325492	0.0381252	-0.268962	0.185925
ARMC6	0.00784008	1	0.194494	0.156075	-0.248296	0.0457407	0.386009	0.000181853
ARMC7	0.894314	0.00019709	0.336569	0.454622	0.48455	0.0171668	-0.0143842	1
ARMC8	-0.111928	0.635006	-0.301633	0.0437487	-0.230633	0.00387842	-0.175356	0.054332
ARMC9	-0.902373	6.20786e-08	-0.0805039	0.928994	-0.71416	5.01888e-33	-0.0957603	0.231717
ARMCX1	0.555497	0.000517118	0.317633	0.16151	0.859253	5.05518e-12	0.162724	0.548246
ARMCX2	0.314279	0.0911243	-0.334354	0.129769	0.312809	0.00712989	-0.606503	1.99364e-06
ARMCX3	-0.0312721	1	-0.0803467	0.786098	0.360866	0.000679778	0.00765513	1
ARMCX4	-0.316606	0.827136	-0.191835	1	-0.919482	1.48985e-05	-0.387109	0.12496
ARMCX5	-0.698741	0.000887512	-0.734758	0.00468853	-0.624359	0.00355575	-0.353392	0.17306
ARMCX5-GPRASP2	-0.883224	3.87305e-06	-0.695173	0.00289185	0.317332	0.0747353	-0.226278	0.376972
ARMCX6	0.1335	0.822064	0.0365852	1	0.0344544	1	0.0280098	1
ARMS2	0	1	0	1	3.66634	0.535294	3.72024	0.550886
ARMT1	0.080147	0.848811	0.0565368	0.988626	0.0882903	0.749812	-0.329215	0.0159151
ARNT	-1.20611	1.19291e-44	-0.58555	1.08104e-06	-1.21391	3.85074e-35	-0.700379	1.83812e-13
ARNT2	1.27483	0.0122625	-1.65823	0.130987	-0.291511	0.00217207	-0.150814	0.231086
ARNTL	1.00571	4.60771e-14	-0.0579638	1	1.30742	1.96472e-30	0.0865106	0.885112
ARNTL2	-0.157146	0.0495951	-0.122672	0.206587	0.050116	0.92571	-0.396475	0.000696254
ARNTL2-AS1	-0.0735904	0.998967	-0.118531	0.854115	0.23983	0.787923	-0.689923	0.203655
ARPC1A	0.0198144	1	0.121233	0.174944	0.490606	1.04729e-33	0.140371	0.00618975
ARPC1B	-0.403271	1.99466e-11	0.0974657	0.251465	0.0893444	0.153751	-0.163406	0.00448645
ARPC2	-0.335963	2.37516e-06	-0.976085	1.19808e-10	0.244031	5.47175e-09	-0.908365	5.13233e-75
ARPC3	-0.135061	0.0688772	-0.400409	6.90892e-06	0.33414	2.81807e-14	-0.482858	4.05003e-21
ARPC4	0.263109	2.14611e-05	0.240124	0.00189564	0.491371	2.17148e-29	0.274656	1.64479e-08
ARPC4-TTLL3	0.259112	7.57788e-05	0.186819	0.0265883	0.520316	5.29565e-27	0.255594	3.47224e-06
ARPC5	0.0490852	0.799779	-0.467026	4.97975e-06	0.544593	2.02541e-25	0.010186	1
ARPC5L	-0.150479	0.30034	0.0961135	0.641699	-0.581092	1.15514e-05	0.0962786	0.763969
ARPIN	-0.837047	4.07872e-07	-0.334155	0.126393	-0.80936	6.29791e-15	-0.168918	0.210632
ARPP19	-2.12206	3.29023e-132	0.174994	0.0565153	-1.96732	2.86742e-201	0.317409	4.21955e-11
ARPP21	0	1	0	1	2.29944	0.842291	0	1
ARR3	-0.686218	0.848811	-0.27367	1	1.96893	0.298453	0.422082	1
ARRB1	0.135347	1	-0.249116	0.924576	0.513131	1.96869e-14	-0.189728	0.049001
ARRB2	0.227105	0.137121	-0.121839	0.70175	0.115926	0.875132	-0.215792	0.648142
ARRDC1	0.127819	0.848811	0.202582	0.780034	0.518063	0.0587609	0.276364	0.552872
ARRDC1-AS1	0.0496935	1	0.867867	0.0032129	-0.260536	0.5271	0.570353	0.0172763
ARRDC2	1.31388	3.99258e-12	0.0400421	1	0.155845	0.536105	-0.28861	0.153782
ARRDC3	-0.15572	0.0151905	0.611309	6.6236e-09	0.470911	4.51677e-48	0.292302	2.02391e-16
ARRDC3-AS1	-0.207736	0.774083	0.124912	0.988187	0.654748	0.0162559	0.311745	0.520958
ARRDC4	0.893956	0.138626	-1.45674	0.163532	0.31351	0.796892	1.02137	0.0174625
ARRDC5	0	1	0	1	-4.11756	0.397271	-4.08524	0.429392
ARSA	0.256768	0.213516	-0.222343	0.425616	0.321966	0.00268074	-0.0391773	1
ARSB	-0.34101	0.000631424	-0.306423	0.00935217	-0.245901	0.0273152	-0.297816	0.00832396
ARSD	-0.388602	0.0046852	-0.874175	3.52113e-06	0.210791	0.356032	-0.42919	0.029777
ARSE	3.19863	0.677946	3.19931	0.688249	0.18114	0.782703	-0.462612	0.224262
ARSF	0	1	0	1	0	1	0	1
ARSG	0.584574	0.324264	0.217027	0.959093	-0.246643	0.655774	-1.0698	0.000997139
ARSH	0	1	0	1	0	1	0	1
ARSI	-0.367761	0.0100961	-0.256062	0.122602	1.68343	2.68257e-13	0.400324	0.408182
ARSJ	0.753042	5.85088e-16	-0.429848	0.00276251	1.0809	2.30639e-52	-0.325499	0.00234916
ARSK	-0.273955	0.301194	-0.270646	0.339068	0.484203	0.000161032	-0.495235	0.00164412
ART1	0.97839	0.942711	0.569164	1	4.04929	0.414836	0	1
ART3	-2.27782	0.848811	0.91185	1	3.16273	0.680907	0	1
ART4	0	1	0	1	4.38716	0.310784	0	1
ART5	0.968506	0.946108	0.568549	1	-3.70691	0.525154	-3.67668	0.553499
ARTN	-0.745876	0.0602837	0.457439	0.295155	-1.30167	0.00142351	0.458259	0.267581
ARV1	-0.548176	0.0025099	0.468861	0.0142435	-0.00743267	1	0.241369	0.334548
ARVCF	-0.549386	0.0728792	-0.889976	0.00932861	-0.206659	0.842291	-0.870952	0.046424
ARX	0.0991832	1	0.547024	1	3.16273	0.680907	0	1
AS3MT	0.400323	0.699337	-1.36223	0.139293	-3.72579	0.524926	-0.51931	1
ASAH1	-0.807099	7.26757e-23	0.131898	0.321312	-0.0710571	0.479803	-0.185799	0.0074099
ASAH2	0.476314	1	0.625465	0.955129	-0.0408596	1	0.0239477	1
ASAH2B	-0.827577	0.54773	-0.169288	1	0.741663	0.791324	1.61614	0.116249
ASAP1	-0.594907	1.36618e-24	0.615308	4.83015e-10	-0.190402	6.37651e-10	0.759095	1.5074e-156
ASAP1-IT1	0.234301	1	0.612509	0.567365	0.697166	0.245077	0.504617	0.571258
ASAP1-IT2	0.0844926	1	-0.0799841	1	0.420204	0.679442	0.404583	0.732696
ASAP2	-0.702486	2.20278e-15	0.0786495	0.672558	-0.913931	2.1286e-91	-0.261385	3.48708e-09
ASAP3	0.0973677	0.832505	-1.08567	4.01548e-05	0.363832	3.61076e-07	-0.0213597	1
ASB1	-0.778738	3.80141e-07	-0.092651	0.854115	-0.560005	9.7629e-09	0.263236	0.0074099
ASB10	0	1	2.34876	0.854115	0	1	0	1
ASB11	0	1	0	1	0	1	0	1
ASB12	0.0656052	1	-2.3074	0.854115	2.31122	0.842291	0	1
ASB13	0.29435	0.0897366	-0.0169212	1	-0.0716399	1	-0.435529	0.083804
ASB14	-0.209364	0.342311	-0.418366	0.044529	-0.0468678	0.998913	-0.425069	0.00144556
ASB15	0.0739377	1	0.0619603	1	3.6766	0.535294	0	1
ASB16	0.828407	0.00832412	-0.205293	0.889538	0.578028	0.0782767	0.617026	0.066953
ASB16-AS1	0.428855	0.142409	-0.0715907	1	0.327294	0.326198	0.494055	0.0746662
ASB17	0	1	0	1	0	1	0	1
ASB18	0	1	0	1	0	1	5.4992	0.0477223
ASB2	1.98147	6.76653e-09	1.71169	0.000287999	-2.34488	0.842291	-2.31759	0.857541
ASB3	0.179239	0.680682	0.445842	0.0841973	-0.629836	1.42677e-05	-0.225636	0.230432
ASB4	-2.27782	0.848811	-2.2868	0.854115	2.31122	0.842291	0	1
ASB5	0	1	2.34804	0.854115	-2.34488	0.842291	1.39159	0.900848
ASB6	0.0339162	0.980308	0.181805	0.0805202	-0.0126312	1	0.0118787	1
ASB7	0.472353	0.000302961	-4.27352e-05	1	0.211421	0.252838	0.0981096	0.84483
ASB8	-0.903496	6.43071e-06	0.39282	0.0858674	-0.978657	5.54306e-09	0.0126858	1
ASB9	-1.56381	4.1437e-05	0.447719	0.25244	3.14074	0.680907	3.18685	0.697829
ASB9P1	-1.4129	0.781982	0.433227	1	0.497521	1	-3.16912	0.697829
ASCC1	-0.22203	0.0541577	0.178602	0.167347	0.094778	0.679442	0.483977	2.70121e-06
ASCC2	0.279804	0.00212359	0.211965	0.0581063	0.444594	2.92412e-16	0.179916	0.00680395
ASCC3	-0.245017	0.00182438	-0.021278	1	-0.370863	2.08318e-10	-0.006313	1
ASCL1	0	1	0	1	0	1	0	1
ASCL2	0	1	0	1	0	1	0	1
ASCL3	0.0529389	1	-2.3074	0.854115	-3.19972	0.679442	-3.16912	0.697829
ASCL4	0	1	0	1	0	1	0	1
ASCL5	0	1	3.19865	0.693072	0	1	0	1
ASF1A	-0.0176662	1	-0.154204	0.6041	0.267604	0.0916142	-0.662674	2.50808e-05
ASF1B	-0.628693	2.99691e-09	-0.220462	0.101429	-2.47476	1.21349e-74	-0.326521	0.00431428
ASGR1	1.33036	0.652827	0.0269621	1	4.05893	0.413631	0	1
ASGR2	0	1	0	1	0	1	0	1
ASH1L	-0.157303	0.0713793	-0.964278	1.84097e-10	-0.11139	0.10151	-1.21314	2.70866e-78
ASH1L-AS1	0.427965	0.257013	-0.249945	0.845878	-0.288612	0.680907	-0.318419	0.689336
ASH2L	-0.517949	8.5119e-10	-0.268176	0.00799831	-0.737571	1.62509e-26	-0.151834	0.0593762
ASIC1	0.187933	0.691186	0.211032	0.716048	1.92079	3.6877e-38	0.598019	0.00413349
ASIC2	0	1	0	1	0	1	0	1
ASIC3	1.48294	0.374955	1.0442	0.707417	-0.393159	0.794256	0.346616	0.813835
ASIC4	0.0832386	1	-1.31539	0.916745	4.36884	0.314053	2.32862	0.857541
ASIC5	0	1	0	1	-2.33405	0.842291	-2.30745	0.857541
ASIP	-0.29949	1	0.357416	1	-2.61652	0.153873	-1.32695	0.552865
ASL	0.546979	0.00282191	0.162114	0.71547	1.25987	8.68163e-49	0.245829	0.0648093
ASMT	-0.026575	1	-0.226403	0.237051	0.306725	0.048418	-0.219824	0.31617
ASMTL	-0.412088	8.69281e-06	-0.313764	0.00608959	-0.318744	0.000895034	-0.779638	2.14283e-15
ASMTL-AS1	-0.268701	0.241908	-0.21038	0.454084	-0.199264	0.568893	-0.865514	7.79149e-05
ASNA1	-0.0582639	0.848811	0.354968	0.00131218	-0.0243601	1	0.302804	1.22825e-05
ASNS	0.863654	5.64612e-17	0.345838	0.012349	-1.02203	9.96767e-51	-0.145895	0.0543459
ASNSD1	0.397708	0.000450396	-0.297222	0.0437864	-0.337346	0.000698928	-0.232373	0.0397687
ASPA	0	1	0	1	-2.34488	0.842291	0.0110303	1
ASPDH	3.73712	0.534631	4.67657	0.263648	-3.17953	0.679442	0.570027	1
ASPG	0	1	0	1	0	1	0	1
ASPH	-0.893906	9.37473e-56	-0.590618	9.52055e-09	0.195768	3.82346e-19	-0.693602	1.09758e-160
ASPHD1	0.62806	1.30278e-05	-0.0441362	1	2.8887	0.00167272	1.3005	0.665227
ASPHD2	-0.537752	0.305993	-0.476221	0.433481	-0.60429	0.000513657	0.0546712	1
ASPM	-0.757566	7.24539e-32	-0.818605	4.23487e-10	-2.20768	1.83278864439698e-311	-0.884941	1.30134e-97
ASPN	-2.5509	0.0253958	-1.31308	0.267443	0.246827	0.622582	-1.21302	0.000410979
ASPRV1	-1.099	0.848811	0.552694	0.980149	0.556856	1	0.594447	1
ASPSCR1	-0.0430845	1	0.506718	0.0250987	0.258923	0.152134	0.640693	2.82724e-06
ASRGL1	-0.0458764	1	-1.19905	0.0157019	-2.09619	0.402547	-2.03832	0.450929
ASS1	-1.02882	1.19407e-35	-0.162061	0.116304	-1.04277	3.60493e-13	-1.19241	7.19387e-16
ASTE1	0.438634	0.0243915	0.346708	0.170518	-0.0597387	0.956478	0.0195527	1
ASTL	0.086604	1	0.0612445	1	0	1	0	1
ASTN1	0	1	3.19997	0.693072	0.260954	1	-0.383704	1
ASTN2	-0.279298	0.722678	0.138773	1	0.598412	0.311391	0.825241	0.103704
ASTN2-AS1	0.0739377	1	0.0612445	1	-4.09977	0.400017	-0.887784	0.995539
ASUN	0.115797	0.373278	0.0482775	0.917931	0.227739	0.00417437	0.0919902	0.519004
ASXL1	0.002457	1	0.0247155	1	0.0294501	0.871445	0.235988	6.16688e-06
ASXL2	0.280916	0.00204677	-0.249416	0.030892	0.215547	0.000453038	-0.269166	8.16751e-05
ASXL3	2.36442	0.848811	0	1	-2.34488	0.842291	-2.31759	0.857541
ASZ1	0	1	0	1	0	1	0	1
ATAD1	-1.69448	8.29293e-48	-0.1777	0.205686	-1.99524	6.7008e-59	-0.193632	0.13292
ATAD2	-0.260169	1.03982e-05	-0.15944	0.0270405	-1.54928	3.81469e-276	-0.201812	3.67098e-07
ATAD2B	-0.682319	7.50737e-06	-0.256137	0.21216	-0.555928	5.61635e-06	-0.484781	0.000121921
ATAD3A	0.205537	0.0139219	0.295656	0.00142655	-0.0991387	0.431626	0.149401	0.142364
ATAD3B	0.25528	0.00314321	0.12388	0.308842	0.087232	0.814875	-0.0874016	0.857541
ATAD3C	1.4825	0.0511464	-0.288601	1	0.425222	1	0.494077	1
ATAD5	-0.582819	0.000142048	-0.630689	0.0012639	-2.16197	9.68087e-50	-0.789805	2.51991e-10
ATAT1	0.335814	0.134895	0.44486	0.0430092	0.0815121	0.97764	0.343811	0.152841
ATCAY	-0.561247	0.221499	-2.30965	0.000142146	3.16273	0.680907	3.18094	0.697829
ATE1	-0.0838632	0.888624	-0.719959	0.000820409	0.436714	0.00358893	-0.304458	0.135078
ATE1-AS1	1.41168	0.0573732	0.328902	1	-0.346742	0.806589	-0.466396	0.697829
ATF1	0.515625	0.000118811	-0.271702	0.188919	0.429303	0.00305421	-0.350883	0.0585022
ATF2	-0.146003	0.365783	0.0431472	1	0.0521483	0.874767	0.472739	1.07322e-07
ATF3	0.178473	0.0681383	0.152996	0.191675	0.410785	7.29523e-19	-0.105175	0.126015
ATF4	0.474357	9.70205e-18	0.44434	3.48435e-07	0.0524748	0.2453	0.117929	0.00158236
ATF5	-0.163104	0.268098	0.100916	0.629879	-0.336758	0.0019729	-0.28925	0.0133318
ATF6	0.0246694	1	-0.711948	4.22258e-07	0.345164	1.41151e-06	-0.965695	2.05821e-27
ATF6B	-0.311389	0.000266323	0.0129043	1	-0.0798866	0.388221	-0.034582	0.90045
ATF7	-0.237478	0.0450032	-0.261736	0.0494939	-0.0781302	0.680907	-0.407107	4.50232e-05
ATF7IP	0.276237	0.000604004	-0.0104771	1	-0.372788	6.13856e-10	-0.185316	0.00535356
ATF7IP2	-4.08324	0.437693	-4.09336	0.469784	-3.1896	0.679442	-3.15965	0.697829
ATG10	-0.45581	0.0653352	-0.508504	0.0693441	-0.434711	0.0887407	-0.363897	0.209736
ATG101	-0.134544	0.403404	0.181601	0.203197	0.202062	0.0967453	0.140817	0.394052
ATG12	0.671922	1.23915e-14	0.332145	0.00453153	0.819616	9.79242e-26	0.279572	0.00651082
ATG13	-0.00304459	1	0.125517	0.357393	0.208827	0.0127393	0.284968	0.000513792
ATG14	0.209845	0.205536	-0.12242	0.693072	0.249803	0.0730643	-0.0776614	0.857541
ATG16L1	0.130817	0.411455	0.300151	0.013833	0.156383	0.097247	0.128732	0.263054
ATG16L2	0.249086	0.728746	-0.0796462	1	-0.927242	0.0278621	-0.711595	0.130882
ATG2A	0.366258	0.000443592	0.203137	0.172469	0.269262	0.00122486	0.678507	1.62668e-20
ATG2B	-1.4267	1.58462e-29	-0.312055	0.0283513	-1.84006	3.02249e-88	-0.40195	6.03565e-07
ATG3	-0.333896	7.34592e-05	0.160832	0.1148	-0.316363	8.9097e-10	0.0592966	0.520284
ATG4A	0.631056	0.00237235	0.793993	0.00110638	1.25674	3.81145e-11	1.05624	1.93166e-07
ATG4B	0.291811	0.0374348	0.546692	0.000306797	-0.10553	0.680907	0.124385	0.58453
ATG4C	-0.776769	0.000113429	-0.672819	0.00509162	-0.959765	3.46232e-06	-0.607447	0.00524284
ATG4D	0.246839	0.355937	-0.0567153	1	0.120105	0.679442	0.248861	0.148973
ATG5	0.186622	0.118507	0.030805	1	-0.0482668	0.963361	-0.0704782	0.857541
ATG7	0.0457593	0.848811	0.430917	4.17145e-06	0.356676	9.76105e-06	0.22017	0.0230794
ATG9A	-0.266279	0.0011228	-0.326364	0.00112754	0.446799	1.23043e-24	-0.185742	0.000752693
ATG9B	-0.95636	0.534631	-0.850167	0.614385	-0.471866	0.897553	-1.52358	0.393665
ATHL1	-0.203435	0.928241	-1.58153	0.0200448	-0.468877	0.068177	-0.264411	0.470898
ATIC	0.060523	0.823266	0.217843	0.0401595	-0.296226	1.04256e-05	-0.0323823	0.950137
ATL1	-0.389803	0.138448	-0.366139	0.2328	-0.540035	0.000449211	-1.17149	2.00796e-13
ATL2	-0.374622	0.0012444	0.105346	0.630063	-0.990473	4.19125e-36	-0.0718884	0.651651
ATL3	-0.626465	1.11027e-25	-0.232322	0.00191229	-0.184579	4.50062e-10	-0.0242035	0.801922
ATM	-0.0283451	1	-0.599366	2.34629e-06	0.0913863	0.18928	-0.696089	1.20485e-31
ATMIN	0.285357	0.0223353	0.164872	0.351365	0.269105	0.00457194	0.188666	0.103275
ATN1	0.195526	0.00136566	0.192744	0.0146771	0.055168	0.398916	0.256825	1.03318e-09
ATOH1	0	1	0	1	0	1	0	1
ATOH7	3.19863	0.677946	3.19865	0.693072	2.31122	0.842291	4.08888	0.42483
ATOH8	-0.145407	0.755813	0.397408	0.0723296	0.139985	0.269778	-0.204564	0.0980899
ATOX1	0.00140668	1	0.179056	0.321769	0.607674	7.87393e-06	0.310397	0.0735089
ATP10A	-0.64756	0.91665	-2.98225	0.256229	-0.163079	0.483034	-0.689678	8.69006e-06
ATP10B	-0.231138	1	-0.253052	1	-3.19972	0.679442	-3.16912	0.697829
ATP10D	0.493526	0.00018702	0.257901	0.139281	0.929702	1.79344e-47	0.571218	3.93124e-15
ATP11A	-0.40261	2.08846e-06	-0.107179	0.436859	0.631994	0.0119265	-0.215479	0.77227
ATP11A-AS1	1.8964	0.285771	0.348091	1	3.69724	0.534413	0	1
ATP11AUN	0	1	0	1	0	1	0	1
ATP11B	-0.50442	4.24121e-06	0.0118547	1	-0.774337	6.90848e-39	0.204091	0.000320745
ATP11C	-0.0422583	0.896796	-0.349741	0.00124765	-0.0817952	0.524601	-0.0553488	0.823154
ATP12A	3.72634	0.534631	0	1	0	1	0	1
ATP13A1	-0.268131	0.00373938	0.166942	0.143543	0.197172	0.0193394	0.41264	3.74011e-08
ATP13A2	-0.246358	0.0326838	-0.327959	0.0165944	0.15346	0.0638627	-0.364131	7.28467e-06
ATP13A3	0.241397	0.000359267	0.623007	7.7978e-09	0.165285	3.11221e-08	0.657944	1.03967e-114
ATP13A4	0.493597	1	-3.64653	0.576358	0	1	0	1
ATP13A4-AS1	-0.74945	1	-0.775918	1	0	1	0	1
ATP13A5	0.0739377	1	-2.2868	0.854115	0	1	0	1
ATP13A5-AS1	0	1	0	1	0	1	0	1
ATP1A1	-0.534315	4.02845e-27	0.132822	0.0294352	0.0223958	0.739882	0.0240606	0.774682
ATP1A1-AS1	-0.478009	2.0893e-13	0.138912	0.0840656	0.0194028	0.966033	-0.00451228	1
ATP1A2	-4.01627	0.449721	-1.67825	0.844945	4.81126	0.17572	4.39206	0.320249
ATP1A3	0.705452	0.280856	-0.24517	1	-0.972194	0.404239	-1.02697	0.412295
ATP1A4	2.36442	0.848811	0	1	0	1	2.32862	0.857541
ATP1B1	-0.663796	3.0938e-06	-0.293828	0.0894836	0.693137	9.29071e-09	0.033903	1
ATP1B2	0.432952	1	0.39264	1	-0.574082	1	0.0258095	1
ATP1B3	-0.970934	6.40774e-67	0.0335805	0.864408	-0.531468	8.0508e-43	-0.496856	4.64611e-35
ATP1B4	0	1	3.19997	0.693072	0	1	0	1
ATP2A1	-0.208315	0.685135	0.20549	0.70175	0.0167551	1	0.0239582	1
ATP2A1-AS1	-0.384635	0.274518	-0.0645681	1	-0.882097	0.237298	0.429938	0.63375
ATP2A2	-1.87467	9.92607e-226	0.115301	0.118171	-1.69813	1.83278864439698e-311	0.194236	1.37036e-09
ATP2A3	-1.20747	0.636537	-1.91743	0.453659	0.204276	0.602173	-0.488058	0.0802437
ATP2B1	-0.778153	3.56806e-45	0.445639	1.98048e-07	-0.736163	1.52909e-54	0.0229148	0.947074
ATP2B2	-0.974962	1.6447e-07	-1.05603	3.39543e-05	-0.0454396	1	2.09888	0.666944
ATP2B2-IT2	0	1	0	1	0	1	0	1
ATP2B3	-1.96707	0.697022	-0.224316	1	-3.19972	0.679442	-0.834174	1
ATP2B4	-0.235425	1.28568e-05	-0.317606	1.26382e-05	0.451873	5.30733e-55	-0.310032	1.28661e-19
ATP2C1	-0.169765	0.0479105	-0.15192	0.109828	0.0938736	0.010554	0.0574948	0.253756
ATP2C2	-0.983078	0.224234	-0.0233232	1	-1.1353	0.453286	-0.0678761	1
ATP4A	0	1	0	1	-3.71633	0.525143	-0.510455	1
ATP4B	-0.138941	1	-2.69382	0.395834	0	1	0	1
ATP5A1	-0.427636	7.95388e-16	-0.52455	1.01124e-08	0.327485	1.13839e-26	0.0230476	0.857541
ATP5B	-0.195215	0.000939214	0.232748	0.000576843	0.181851	1.04114e-07	0.254093	4.93515e-13
ATP5C1	0.0191836	1	0.0931177	0.520657	0.154383	0.0452277	0.0104473	1
ATP5D	-0.43356	4.74366e-07	0.0808211	0.70175	0.144802	0.0753631	0.0834485	0.518142
ATP5E	-0.181004	0.028297	0.122393	0.269407	0.115846	0.0707068	-0.178447	0.0050195
ATP5EP2	-1.68114	0.819417	0.0749753	1	-0.431857	1	-4.0769	0.430329
ATP5F1	-0.0730298	0.56356	0.297715	0.000475496	0.185107	0.000183247	0.172058	0.0011158
ATP5G1	-0.0670706	0.902786	0.190119	0.30502	0.209357	0.26666	0.205784	0.311814
ATP5G2	-0.384817	0.000207918	0.0175509	1	0.0481136	0.929206	0.307917	0.00306903
ATP5G3	-0.564413	1.39143e-06	0.122721	0.525975	-0.305373	0.00262015	-0.0395672	1
ATP5H	-0.248221	0.0220904	-0.0748509	0.786207	0.0907388	0.519062	0.0274154	1
ATP5I	-0.254327	0.0321158	0.113576	0.520156	0.172574	0.302271	0.0942211	0.786006
ATP5J	-0.341569	0.0001602	0.20668	0.0540152	-0.139607	0.16211	0.183123	0.0411783
ATP5J2	-0.251553	0.00342352	0.201076	0.0323696	0.0965811	0.34864	0.391092	6.2277e-09
ATP5J2-PTCD1	-0.0338903	0.923883	0.189524	0.0227991	0.0193236	1	0.291662	1.3159e-07
ATP5L	-0.123866	0.191456	0.229256	0.00654087	0.331569	1.22666e-08	0.24302	0.000137954
ATP5L2	-1.25146	0.609644	-0.438295	1	-2.20855	0.0859149	-0.137179	1
ATP5O	-0.388817	3.3433e-06	0.322454	0.000731078	0.0307586	0.933767	-0.0226055	1
ATP5S	0.200353	0.759208	-0.153719	0.930918	0.395685	0.184568	-0.619469	0.062815
ATP5SL	-0.198762	0.223636	0.14999	0.477528	0.0958897	0.584167	0.340496	0.000510516
ATP6AP1	-0.225349	0.000440139	-0.0532746	0.70175	0.0228913	1	-0.137459	0.0986926
ATP6AP1L	-0.403485	0.656801	-0.662936	0.346528	-0.277966	0.804056	0.0469952	1
ATP6AP2	-0.305109	0.000411432	0.0154023	1	-0.198733	0.00642341	-0.045467	0.857541
ATP6V0A1	0.445511	6.96606e-07	0.248478	0.0274188	0.777747	1.22226e-18	0.24211	0.046928
ATP6V0A2	0.0710751	0.784914	-0.0740435	0.800931	-0.0977292	0.690855	-0.0858174	0.812555
ATP6V0A4	-4.04959	0.444048	0.0592339	1	0.207183	1	0.00759	1
ATP6V0B	0.116055	0.27461	0.329694	0.000558805	0.214802	0.0209248	0.333436	0.000145562
ATP6V0C	-0.0523008	0.727976	0.299418	0.000499692	0.295705	5.78837e-06	0.340477	2.48123e-07
ATP6V0CP3	0	1	0	1	0	1	2.33495	0.857541
ATP6V0D1	-0.0949552	0.466017	0.393523	5.47999e-05	0.180354	0.073619	0.331673	0.000195099
ATP6V0D2	2.36442	0.848811	0	1	2.31122	0.842291	0	1
ATP6V0E1	0.113586	0.239487	0.253011	0.00511484	0.764887	8.57324e-42	0.218379	0.00272048
ATP6V0E2	-0.54573	0.000284888	-0.734659	0.000112655	-0.881084	0.0580923	-1.18949	0.0129264
ATP6V0E2-AS1	1.30031	0.000367	0.128377	1	-0.0492341	1	0.795388	0.918555
ATP6V1A	-0.679971	2.45852e-13	0.308242	0.00484812	-0.510947	3.23457e-28	0.0655998	0.346204
ATP6V1B1	-0.571452	0.9009	-3.31983	0.151395	1.37258	0.298764	0.664922	0.892461
ATP6V1B1-AS1	-2.27782	0.848811	0.0619603	1	0.877069	0.0712141	-1.26593	0.139985
ATP6V1B2	-0.111437	0.295502	0.393147	2.98946e-05	-0.0926207	0.246721	0.347193	2.1347e-10
ATP6V1C1	-0.0169411	1	0.764888	2.31128e-10	-0.00355101	1	0.588611	5.97619e-35
ATP6V1C2	-0.514422	7.67993e-12	-0.2452	0.00786334	0.185904	0.000482992	-0.396078	2.62581e-12
ATP6V1D	-0.0221254	1	0.229515	0.0449712	0.0209852	1	0.194836	0.0684321
ATP6V1E1	-0.0552576	0.812882	0.205018	0.0292301	0.230072	5.35484e-06	0.243124	3.11404e-06
ATP6V1E2	1.20331	0.0662124	0.373947	0.920612	-1.21419	0.0158259	-0.272342	0.857541
ATP6V1F	0.0289487	1	0.134424	0.393811	0.308608	0.00169093	0.327466	0.00134295
ATP6V1G1	-1.87889	3.21473e-101	0.357786	0.000196395	-1.6123	6.33053e-55	0.216218	0.0229837
ATP6V1G2	-0.143591	1	0.673087	0.43059	-1.69279	0.0358247	-0.221425	1
ATP6V1G2-DDX39B	0.225921	0.00112096	0.0913201	0.387356	-0.0468901	0.645972	0.177762	0.000619916
ATP6V1G3	-3.15259	0.699026	-0.813332	1	-0.594538	1	-3.70325	0.553499
ATP6V1H	-0.901408	8.88173e-23	-0.181366	0.122602	-0.889029	1.19804e-22	0.0365149	0.997605
ATP7A	-0.372058	0.0125318	-0.403015	0.0252427	0.20668	0.0808407	-0.584002	3.89199e-07
ATP7B	0.229833	0.791554	-0.474534	0.433129	0.53983	0.0139349	-0.361435	0.268417
ATP8A1	-1.3816	0.794815	-2.25367	0.573712	0.898063	0.970863	0.560595	1
ATP8A2	-0.932122	0.474123	-0.153709	1	-1.26296	0.190235	-0.851366	0.480303
ATP8B1	-0.0813164	0.66047	0.0364883	1	0.512147	1.82026e-28	0.00146755	1
ATP8B2	0.116725	0.366012	-0.116563	0.414568	0.571358	3.8859e-34	0.184734	0.00135871
ATP8B3	-0.63117	0.0453766	-0.345164	0.421354	0.151136	0.695392	-0.180507	0.666536
ATP8B4	1.56218	0.715595	-0.814047	1	3.15171	0.680907	3.17505	0.697829
ATP8B5P	0.063897	1	0.617531	0.958492	-0.0589726	1	-0.8405	1
ATP9A	0.592146	2.18624e-06	0.202163	0.28654	0.817953	3.56276e-54	1.32138	1.74695e-160
ATP9B	0	1	0	1	0.14363	0.642004	-0.512546	0.00538627
ATPAF1	-0.425451	0.000115456	-0.645698	1.20126e-05	-0.135596	0.268661	-0.347307	0.000472183
ATPAF2	-0.295188	0.125228	0.364127	0.0387373	0.0547216	1	0.124302	0.702343
ATPIF1	-0.55618	1.23897e-18	0.00266735	1	-0.232255	1.94004e-06	-0.0372948	0.796835
ATR	-0.403173	9.16122e-06	-0.12873	0.359178	-0.679833	2.64901e-30	-0.150188	0.0243414
ATRAID	-0.58729	1.00839e-06	-0.163327	0.374609	-0.11202	0.401009	0.00771516	1
ATRIP	-0.185018	0.448811	-0.306405	0.128769	-0.823237	9.77099e-08	-0.513999	0.00139057
ATRN	0.02859	1	-0.282388	0.00612752	0.40536	1.18744e-23	-0.201753	4.91249e-05
ATRNL1	-0.438207	0.157406	-0.15494	0.854115	1.38747	1.06294e-06	0.635065	0.134854
ATRX	-0.0466858	0.806026	-0.73408	7.64246e-09	-0.110493	0.0391168	-0.661823	2.65288e-40
ATXN1	0.0259387	1	-0.724332	2.23481e-06	-0.299268	2.38096e-12	-0.803899	1.01718e-67
ATXN10	-0.250913	0.00365692	0.0880773	0.526953	0.000835884	1	-0.214632	3.47118e-05
ATXN1L	-0.0752604	0.71261	0.185322	0.124071	0.122203	0.245395	0.36259	2.93327e-06
ATXN2	0.448295	3.05379e-08	0.157748	0.166589	0.300217	1.89971e-05	0.0807263	0.568335
ATXN2L	0.28228	1.58365e-06	0.200456	0.0139928	-0.19074	0.000120278	0.23281	6.78504e-07
ATXN3	-0.557821	7.72964e-06	0.033029	1	-0.402255	0.00121192	0.422296	0.00011108
ATXN3L	0	1	0	1	0	1	0	1
ATXN7	-0.38515	0.000392869	-0.506214	0.000203617	-0.314565	0.000183591	-0.464218	8.87414e-08
ATXN7L1	-0.132944	0.837787	-0.233117	0.535913	-0.126398	0.680907	-0.276077	0.150993
ATXN7L2	1.24348	2.89517e-11	0.298089	0.407965	-0.32637	0.265782	-0.186972	0.697829
ATXN7L3	0.368225	0.000373484	-0.0595932	0.884307	0.27705	0.00110546	0.034283	1
ATXN7L3B	0.599636	1.67069e-13	0.145839	0.250827	0.307643	1.69424e-06	0.374637	5.78877e-09
ATXN8OS	0	1	0	1	0	1	0	1
AUH	0.0558123	0.983902	0.266894	0.134744	0.00773468	1	0.256848	0.180255
AUNIP	0.175856	0.274912	0.0934977	0.762161	-0.572183	6.45438e-05	-0.16251	0.477549
AUP1	-0.389819	1.00982e-05	0.249735	0.0103804	0.0249584	0.986912	0.224374	0.000275732
AURKA	-1.1101	5.08329e-55	-0.20997	0.0130481	-1.97328	1.96573e-157	-0.518151	2.86279e-17
AURKAIP1	-0.189595	0.012949	0.0651516	0.693072	0.0159075	1	0.109425	0.197241
AURKAPS1	0.775734	0.518159	1.34644	0.092389	0.505301	0.819576	1.02519	0.275936
AURKB	-0.533211	1.87958e-08	0.198305	0.0771842	-2.41864	2.70809e-104	-0.221368	0.0250948
AURKC	-0.0493417	1	-0.0884148	1	1.07002	0.380026	0.602559	0.857541
AUTS2	0.369412	0.000357391	-0.421528	0.00294475	-0.852638	1.58989e-05	-1.30471	2.94073e-10
AVEN	0.00169257	1	-0.743335	0.000324322	0.130939	0.378605	-0.585616	1.94925e-07
AVIL	-0.395612	0.325311	0.396189	0.263876	-0.611718	0.117649	-0.574085	0.180813
AVL9	-0.834055	4.52449e-25	0.188586	0.0433326	-0.456682	2.05419e-13	0.473395	1.17535e-18
AVP	2.36442	0.848811	0	1	0	1	0	1
AVPI1	0.504443	0.0357844	0.497718	0.0759411	0.0103055	1	-0.17476	0.857541
AVPR1A	3.22197	0.677946	3.19997	0.693072	0.817655	1	1.79699	0.79091
AVPR1B	0	1	0	1	0	1	0	1
AVPR2	1.29839	0.848811	1.28064	0.854115	1.72373	0.791148	1.78686	0.793518
AWAT1	-3.13315	0.699337	-0.794184	1	0	1	0	1
AWAT2	0	1	0	1	2.85958	0.265519	3.30618	0.122138
AXDND1	-0.129072	1	1.69203	0.1812	-0.0195035	1	1.37082	0.697829
AXIN1	0.558108	1.03662e-10	-0.146182	0.339667	0.322376	0.00297657	0.187229	0.191196
AXIN2	-0.128086	0.806085	-0.381414	0.142342	0.237179	0.12286	-0.234736	0.194726
AXL	-1.31712	7.37517e-114	-0.134418	0.0562889	-0.225265	6.13432e-30	0.167751	3.8663e-14
AZGP1	0	1	0	1	0	1	0	1
AZGP1P1	0	1	0	1	0	1	0	1
AZI2	-0.116116	0.534631	-0.310435	0.0260477	-0.044469	0.922459	-0.122415	0.421084
AZIN1	-0.0154582	1	0.178889	0.0449666	-0.135195	0.000419933	0.233466	1.46527e-10
AZIN1-AS1	-0.301655	0.774108	-0.412507	0.633832	-1.02712	0.0263375	-0.496329	0.42687
AZIN2	0.243751	0.697022	-0.050715	1	1.53023	8.31258e-15	0.833693	0.000463109
AZU1	0.863232	0.789668	0.251168	1	-0.0228325	1	0.027495	1
B2M	-0.30138	9.69943e-09	0.0645581	0.617936	-0.167762	1.40749e-07	-0.077563	0.0542423
B3GALNT1	-0.624514	0.000394651	-0.757199	0.00101035	0.625247	1.62618e-05	-0.358382	0.0814266
B3GALNT2	-0.217694	0.0808681	-0.0577759	0.889533	-0.423857	0.000117491	-0.226654	0.0803614
B3GALT1	0.751946	0.408448	1.01182	0.206216	1.04115	0.464802	1.77162	0.0395342
B3GALT2	0.421553	0.868845	0.175184	1	0.18544	1	-1.51025	0.511754
B3GALT4	-1.35329	8.10829e-05	-1.04249	0.0110523	-0.0559154	1	-0.53617	1
B3GALT5	-1.70139	2.37873e-05	0.0414955	1	-0.645222	0.70844	0.50998	0.743468
B3GALT5-AS1	-0.744829	0.724762	0.210286	1	0	1	0	1
B3GALT6	0.492133	1.73181e-07	0.396431	0.00253055	0.373432	0.00293557	0.655124	6.87594e-09
B3GAT1	2.36442	0.848811	0	1	0	1	0	1
B3GAT2	0.28318	0.800244	0.401465	0.640077	-0.136973	1	-0.159272	1
B3GAT3	-0.461453	3.5283e-06	0.140868	0.331192	-0.145926	0.573187	0.284267	0.0794558
B3GLCT	-0.427172	0.000390607	0.210843	0.138976	-0.0741182	0.789331	0.151098	0.296001
B3GNT2	0.761243	8.36414e-09	-0.0603371	1	0.832554	1.37372e-19	0.110271	0.637884
B3GNT3	0.920816	1	-2.2868	0.854115	0	1	0	1
B3GNT4	-0.992674	0.346302	-0.816932	0.52745	-0.0378147	1	-0.163278	1
B3GNT5	0.826707	3.38505e-34	0.0825736	0.585365	0.276267	0.114517	0.277845	0.129855
B3GNT6	0	1	0	1	2.31122	0.842291	0	1
B3GNT7	0.582631	0.942935	0.251579	1	1.02568	0.168101	0.74188	0.536503
B3GNT8	1.96642	0.000317242	0.519784	0.847284	-0.374136	1	0.283768	1
B3GNT9	1.23429	2.3557e-24	0.435033	0.0118429	1.44934	5.62667e-41	-0.0112854	1
B3GNTL1	-0.353864	0.69777	0.129274	1	-0.472834	0.0989973	-0.228146	0.645897
B4GALNT1	0.644191	2.47294e-10	-0.397309	0.00869538	0.575427	7.09998e-24	-0.764305	1.54991e-24
B4GALNT2	0	1	0	1	0	1	2.33495	0.857541
B4GALNT3	0.931567	0.842381	-1.9933	0.693072	-2.34488	0.842291	-2.31759	0.857541
B4GALNT4	0.20164	0.197063	-0.28742	0.164457	-3.71633	0.525143	-3.68551	0.553499
B4GALT1	0.423944	4.89017e-18	-0.00018935	1	1.23207	2.06683e-248	-0.212429	5.56393e-05
B4GALT1-AS1	0.475318	2.9535e-06	0.00141404	1	1.39135	3.78907e-25	-0.0617806	1
B4GALT2	0.0278216	1	-0.175429	0.206879	0.146533	0.0507319	0.130302	0.123145
B4GALT3	0.10142	0.677946	0.197353	0.216972	0.230569	0.168887	0.375257	0.00829027
B4GALT4	-0.291839	0.057444	-0.309469	0.0858549	0.303943	1.64529e-05	-0.396782	1.52749e-06
B4GALT4-AS1	-0.0519043	1	-0.549481	0.112029	0.190112	0.454208	-0.296208	0.199194
B4GALT5	0.468564	8.29721e-12	0.624672	2.111e-08	0.963536	2.54951e-70	0.388209	2.10847e-09
B4GALT6	-0.233727	0.848811	-0.525286	0.473198	0.609339	0.632878	-2.07303	0.145221
B4GALT7	0.217792	0.346804	-0.319939	0.186094	0.596936	6.51701e-08	-0.143587	0.549428
B4GAT1	-0.442962	0.000323577	-0.320965	0.0280565	0.407958	2.76092e-06	-0.298426	0.00695493
B9D1	-0.153301	0.733954	-0.200812	0.6276	-0.0574767	1	-0.119245	0.857541
B9D2	-0.357969	0.364606	-0.253671	0.693072	-0.802139	0.0102421	-0.228457	0.726191
BAALC	-1.11834	6.74564e-33	-0.523559	2.06342e-05	-0.198882	0.0251379	-0.0903894	0.550061
BAALC-AS1	-1.08598	0.848811	-2.47553	0.473198	-0.778852	0.534413	0.205875	1
BAALC-AS2	-0.443571	1	-0.464178	1	0.879361	0.977174	1.51854	0.739398
BAAT	3.22197	0.677946	4.11971	0.448333	0.806832	1	0.869255	1
BABAM1	-0.296798	0.00384518	0.222932	0.0446914	0.199707	0.0123967	0.241409	0.00274098
BACE1	0.112137	0.42582	-0.651084	4.18885e-06	0.552804	3.40598e-39	-0.68089	1.44056e-37
BACE1-AS	-0.0278072	1	-0.809839	0.0387216	0.364751	0.105001	-0.295668	0.336084
BACE2	-1.13938	0.000430698	0.0481887	1	-0.210012	0.00418805	0.109807	0.235414
BACH1	-0.923532	1.72979e-35	-0.0472473	0.854115	-0.25181	0.000260842	0.00686069	1
BACH1-IT2	0.134635	1	-0.0229489	1	0.404499	0.899256	-0.311813	1
BACH2	1.79934	5.67223e-12	-0.305992	0.815732	2.24479	1.72931e-16	1.12688	0.00330728
BAD	-0.433219	0.000147572	-0.514348	0.000374005	0.0742978	0.680907	-0.207563	0.0599209
BAG1	0.613762	3.21417e-14	0.613077	5.02736e-07	0.395424	2.9505e-05	0.110938	0.553499
BAG2	0.435269	2.80631e-06	0.322595	0.00867491	0.491969	7.99275e-17	-0.0613386	0.700328
BAG3	-0.138518	0.0750826	-0.555093	6.24685e-07	0.252847	6.03533e-06	-0.766938	1.39219e-32
BAG4	0.183813	0.0860745	0.218042	0.0437487	-0.27339	0.00156925	0.452022	7.19648e-10
BAG5	-0.153574	0.155563	-0.0371187	1	-0.425408	3.57902e-06	-0.0682571	0.797124
BAG6	-0.183742	0.00442139	0.176879	0.0212722	-0.0466948	0.393847	0.181532	7.44832e-07
BAGE	0	1	0	1	0.819985	0.0192386	0.795242	0.0347441
BAGE2	-2.29881	0.848811	-2.3074	0.854115	0.44316	0.021668	0.233767	0.427738
BAGE3	-2.29881	0.848811	-2.3074	0.854115	0.44316	0.021668	0.233767	0.427738
BAGE4	-2.29881	0.848811	-2.3074	0.854115	0.44316	0.021668	0.223259	0.463566
BAGE5	-2.29881	0.848811	-2.3074	0.854115	0.44316	0.021668	0.223259	0.463566
BAHCC1	-0.987577	1.22792e-26	-0.837389	1.88332e-07	-1.21846	6.52075e-52	-0.825714	9.47483e-26
BAHD1	0.507816	3.3729e-08	-0.0610673	0.916745	0.805631	7.48897e-16	0.420463	0.000366113
BAIAP2	0.392891	0.0761015	-0.727756	0.0113827	0.0958915	0.811158	-0.149343	0.587588
BAIAP2-AS1	0.379478	0.293947	-0.750517	0.113942	0.194263	0.572575	0.463533	0.0272788
BAIAP2L1	0.323783	0.00226487	0.2468	0.0449424	0.747324	7.24847e-18	0.11283	0.558187
BAIAP2L2	0.253085	0.116486	-0.169849	0.493153	0.367995	0.684086	-0.960489	0.223859
BAIAP3	0.150254	0.671986	0.269171	0.262794	0.75012	4.53912e-07	0.218725	0.403678
BAK1	-0.101026	0.819417	0.256	0.173076	0.074535	0.842291	0.560385	2.18498e-07
BAMBI	0.221748	0.123466	0.460938	0.000926765	0.447589	7.56277e-06	0.170293	0.25952
BANCR	0	1	0	1	2.29944	0.842291	0	1
BANF1	1.23818	1.82503e-35	1.37275	7.74149e-11	0.918249	5.28933e-22	1.28795	1.28613e-45
BANF2	0	1	0	1	0	1	0	1
BANK1	-3.13315	0.699337	-3.14294	0.69689	-0.441406	0.278286	-0.869977	0.0156913
BANP	0.00500899	1	0.278884	0.14455	-0.152631	0.572542	0.32228	0.0470491
BAP1	0.0875391	0.450798	0.245776	0.00726678	0.030782	0.842291	0.445027	3.96397e-23
BARD1	-0.57331	5.98462e-05	0.0714505	0.916449	-1.30671	1.09342e-26	-0.509736	1.25282e-05
BARHL1	1.43831	0.867697	0.0413631	1	-3.17953	0.679442	-3.15021	0.697829
BARHL2	0.47866	1	-3.68189	0.55367	0	1	0	1
BARX1	-0.401894	0.636733	-1.60371	0.0132025	2.29944	0.842291	3.17505	0.697829
BARX2	0.492228	2.48476e-05	-0.562605	0.000655331	0	1	0	1
BASP1	-0.664731	9.67836e-36	0.273335	0.000116364	0.413178	7.42619e-14	1.15717	3.50654e-128
BASP1P1	-0.781393	1	-3.14294	0.69689	0	1	0	1
BATF	3.19863	0.677946	2.34804	0.854115	0	1	0	1
BATF2	0.81084	0.313027	-0.455182	0.854115	0.133243	1	0.915664	0.689139
BATF3	0.447487	0.33789	0.00176457	1	0.269112	0.660772	-0.221508	0.857541
BAX	0.254969	0.19697	0.576907	0.00122211	-0.0430133	1	0.536296	0.000110708
BAZ1A	0.421441	5.51301e-12	-0.555705	2.85048e-07	0.1457	0.0302232	-0.547924	1.67428e-16
BAZ1B	-0.214052	0.000228257	-0.433577	8.87005e-07	-0.864212	1.28548e-161	-0.736075	1.02461e-108
BAZ2A	0.229202	0.000180767	-0.169655	0.0285071	0.541466	8.38128e-39	-0.185594	0.000536153
BAZ2B	0.249468	0.0864282	-0.451641	0.00609745	0.126231	0.242835	-0.916724	1.63689e-22
BBC3	1.11396	4.69768e-11	0.936054	0.000178905	0.0178882	1	0.00821531	1
BBIP1	-0.526313	0.0111223	-0.519507	0.0253968	-0.279103	0.232006	-0.0232187	1
BBOX1	0.086604	1	2.60136	0.450066	0	1	0	1
BBOX1-AS1	-3.13315	0.699337	-0.794184	1	0.650206	0.842291	-0.161716	1
BBS1	-0.157734	0.806123	-0.151446	0.854115	-0.181287	0.597463	0.353837	0.0918748
BBS10	-1.59861	8.84151e-10	-0.0603151	1	-0.956658	1.17134e-06	0.575019	0.000687204
BBS12	0.0545643	1	-0.355208	0.457324	-0.107922	0.979729	0.0314328	1
BBS2	-0.638166	0.00563134	-0.440624	0.151305	-0.012751	1	0.153533	0.687095
BBS4	-0.202199	0.485411	-0.558172	0.0117398	0.118941	0.730974	-0.519845	0.00313355
BBS5	0.757421	0.0139485	-0.400965	0.576358	-0.142444	0.842955	-0.757979	0.0108824
BBS7	-0.523832	0.00107469	-0.493775	0.0114289	-0.357544	0.0190117	-0.145631	0.562812
BBS9	-0.631155	0.00119829	-0.349617	0.18418	0.38768	0.000685732	-0.247379	0.109529
BBX	0.0020897	1	-0.344451	0.000562812	0.201338	1.74465e-08	-0.246404	5.64923e-10
BCAM	-0.0424287	1	1.22752	0.00818972	-0.128917	0.226888	0.303045	0.000127934
BCAN	0.046041	1	0.0378819	1	6.10747	0.00547955	5.05268	0.128067
BCAP29	-0.0324109	1	-0.345236	0.00160862	0.329029	1.88492e-11	-0.532557	1.32714e-20
BCAP31	-0.478257	1.3523e-18	-0.118233	0.0908571	0.14378	0.0138172	-0.0107112	1
BCAR1	-0.377123	1.50538e-09	0.413839	1.93928e-05	0.282596	9.62315e-07	0.488097	5.36806e-19
BCAR3	-0.276894	0.000454897	0.448677	3.8337e-06	0.283294	2.20153e-07	0.241214	3.53481e-05
BCAR4	-1.0501	0.848811	-4.79735	0.231844	-3.17953	0.679442	-3.15021	0.697829
BCAS1	2.17196	0.637425	-2.2868	0.854115	0	1	0	1
BCAS2	-0.34002	0.00374283	-0.14483	0.392427	-0.947322	3.46537e-24	-0.683673	3.3546e-13
BCAS3	-0.00398906	1	0.250943	0.598642	0.251556	0.189482	0.810117	1.27446e-09
BCAS4	0.284117	0.5359	0.652286	0.038818	0.86692	4.04988e-05	0.211851	0.697829
BCAT1	0.520714	0.000225683	0.153445	0.597291	0.0549751	0.444794	0.0898543	0.126808
BCAT2	0.284372	0.116575	-0.316792	0.133846	0.285489	0.0406209	0.181281	0.334848
BCCIP	0.623088	3.70565e-13	-0.0142362	1	0.652158	3.90966e-15	0.0929876	0.673088
BCDIN3D	0.0429824	1	-0.194282	0.932664	0.0785271	1	0.236743	0.725893
BCDIN3D-AS1	-0.00280982	1	-0.610898	0.325036	0.323544	0.54454	0.165551	0.929613
BCHE	-0.0114623	1	0.814023	0.500989	-0.175024	0.186602	-0.950982	4.06307e-17
BCKDHA	0.514359	2.68531e-05	0.318035	0.0407161	0.658336	9.16592e-10	0.556917	1.05145e-06
BCKDHB	-0.72719	1.89445e-05	0.280417	0.160941	-0.537787	0.00384119	-0.236023	0.366846
BCKDK	-0.0325354	1	-0.0122056	1	0.0759506	0.811298	0.306565	0.00788448
BCL10	-0.658538	5.57671e-09	0.139243	0.403737	-0.25869	0.0944226	0.198053	0.235448
BCL11A	0.899817	1	-2.3074	0.854115	0.600771	0.971025	-2.05073	0.685201
BCL11B	1.51972	0.733137	0.957466	0.973486	-4.1265	0.395702	-4.0936	0.428318
BCL2	-0.75429	0.0280652	0.46593	0.175818	-0.785317	0.899774	1.44467	0.282756
BCL2A1	0.271997	1	0.44605	1	0.79587	1	-2.31759	0.857541
BCL2L1	0.261152	0.00506997	0.454768	4.22707e-05	0.234729	0.000147337	0.151538	0.0379094
BCL2L10	-1.39257	0.790328	-0.483179	1	0	1	0	1
BCL2L11	0.0233044	1	0.086812	0.8738	-0.0376264	1	-0.370742	0.164726
BCL2L12	-0.189001	0.314057	0.102609	0.772101	-0.665673	1.19992e-06	-0.0472533	1
BCL2L13	0.495079	3.26478e-11	-0.045323	0.91618	0.72239	9.99739e-56	0.205025	0.000327436
BCL2L14	-1.32545	0.906582	0.725283	1	0.36682	1	-0.930938	0.901513
BCL2L15	2.33472	0.186388	-1.31611	0.916745	0.888848	0.974114	0.0307277	1
BCL2L2	0.338025	0.0113784	-0.0718275	0.897481	0.195574	0.159513	-0.523336	4.14833e-05
BCL2L2-PABPN1	0.145807	0.0647087	-0.666847	1.89167e-08	0.0760507	0.310448	-0.744696	3.08066e-37
BCL3	-0.0259866	1	0.245729	0.0219214	-0.554991	7.60434e-19	0.151919	0.0243896
BCL6	-0.342746	0.000539831	0.22732	0.0394498	-0.530783	2.14708e-14	0.0293112	0.996091
BCL6B	5.64812	0.039985	0	1	-2.11021	0.634842	-1.19133	0.857541
BCL7A	0.671928	0.000128167	-0.188033	0.688249	-0.518848	0.168582	-0.222097	0.791995
BCL7B	0.543208	2.48146e-11	0.0095656	1	0.399416	1.61503e-13	-0.162299	0.0247828
BCL7C	0.215548	0.118952	-0.0603156	0.930918	0.272061	0.066538	0.189789	0.319701
BCL9	0.627936	8.92261e-09	0.0956444	0.760515	1.1341	2.35826e-19	0.275482	0.169437
BCL9L	0.094979	0.209487	0.0430778	0.848822	0.773679	1.52198e-101	0.611627	6.60834e-56
BCLAF1	0.00226081	1	-0.248064	0.0046053	-0.130382	0.0207988	-0.436506	1.14827e-16
BCO1	0.614796	1	0.975087	0.956026	0	1	0	1
BCO2	-0.0170258	1	0.384677	0.905051	3.66634	0.535294	4.41165	0.317592
BCOR	-0.610951	8.14315e-16	-0.394872	6.26682e-05	-1.14049	7.16305e-59	-0.513864	1.70745e-14
BCORL1	0.205964	0.0219243	-0.919439	6.40013e-09	0.317744	0.00124362	-0.59424	8.74984e-08
BCORP1	0	1	0	1	0	1	0	1
BCR	0.0933754	0.536905	-0.249105	0.0239505	0.11255	0.0895597	-0.136923	0.0491254
BCRP2	0.413451	0.976662	-0.600566	0.948748	-0.0492341	1	-4.0769	0.430329
BCRP3	-0.781393	1	-0.794184	1	0.260455	1	0.795388	0.918555
BCS1L	-0.141055	0.8047	0.863723	0.000515573	-0.551241	0.00395314	0.417657	0.0192084
BCYRN1	-0.194009	0.136757	0.135037	0.440792	-0.486261	4.31948e-29	-0.29244	7.25709e-11
BDH1	-0.190997	0.496911	-0.785094	0.000511262	-0.331372	1	-0.501966	0.893807
BDH2	-0.835209	0.236829	-0.0928066	1	-1.83302	4.72521e-15	-0.336674	0.218
BDKRB1	-0.98613	8.19174e-15	-0.89495	9.42186e-06	-0.261411	0.33986	0.0495143	1
BDKRB2	0.037566	1	0.103829	0.669088	0.473788	0.0217948	0.53936	0.0083796
BDNF	0.358427	0.000413156	0.605604	3.49066e-06	0.248723	0.0467831	1.39184	1.94735e-59
BDNF-AS	0.394276	0.0113096	0.575904	0.00069437	0.081413	0.942546	1.33343	1.16008e-22
BDP1	-0.223976	0.0009244	-0.41318	4.29643e-05	-0.278098	7.18769e-07	-0.37215	9.18034e-11
BEAN1	0.787386	0.972274	0.741184	1	0.841032	0.0140412	0.0794473	1
BEAN1-AS1	0.086604	1	-2.2868	0.854115	1.57372	0.0837022	-0.333595	1
BECN1	-1.50674	5.97808e-34	-0.163928	0.316508	-1.94704	2.58398e-98	-0.0735917	0.644329
BECN2	0	1	0	1	0.817852	1	0.0173557	1
BEGAIN	1.92451	0.000919604	-0.246479	1	0.134975	0.939848	-0.273333	0.697829
BEND2	0	1	2.34876	0.854115	2.31122	0.842291	2.32862	0.857541
BEND3	0.898285	2.28132e-09	-0.187912	0.600494	0.185922	0.505704	-0.102377	0.875385
BEND3P3	0.319803	0.18169	-0.37409	0.189957	0.462666	0.198966	-0.164621	0.920736
BEND4	3.21027	0.677946	4.42297	0.332678	0	1	0	1
BEND5	-0.967825	0.0857742	-0.24425	0.8738	-0.438048	0.908371	-1.34498	0.431141
BEND6	-0.339279	0.279298	0.571707	0.0230268	0.130053	0.7087	0.262218	0.212251
BEND7	-0.277682	1	-2.08476	0.291132	0.878611	0.977174	-0.834174	1
BEST1	0.137646	0.732496	-0.204053	0.534824	0.240582	0.612058	-0.434556	0.279181
BEST2	0.920816	1	0.0612445	1	-2.58008	0.403908	-1.14795	0.833135
BEST3	0.0771486	1	0.671582	0.69689	2.29944	0.842291	0	1
BEST4	-0.654669	0.871085	-0.161893	1	0.16278	1	-2.50933	0.450929
BET1	0.109682	0.848811	0.0111593	1	-0.611404	0.000113165	0.15286	0.553873
BET1L	-0.148796	0.42114	0.263156	0.0650829	0.209545	0.128159	0.210682	0.148727
BEX1	3.33522	2.56255e-55	1.03256	0.0224793	0	1	0	1
BEX2	0.739711	0.802274	0.254612	1	1.09856	0.303729	0.0109001	1
BEX4	1.18995	0.534631	-1.59815	0.70175	-1.3381	0.225888	-0.98525	0.453838
BEX5	1.26314	0.53958	0.0591525	1	0	1	0	1
BFAR	0.24315	0.0040804	0.0146805	1	0.358196	1.62205e-06	-0.21706	0.0275677
BFSP1	-0.210373	0.646178	-0.558239	0.0621953	0.0772012	1	0.674215	0.00898415
BFSP2	0	1	0	1	0	1	0	1
BGLAP	0.428953	0.815025	-0.189732	1	-0.0997791	1	-0.756804	0.553499
BGLT3	0	1	0	1	0	1	0	1
BGN	-0.138064	1	-0.0307819	1	-0.054167	0.200034	0.0821806	0.0364843
BHLHA15	-0.355529	0.970038	0.851504	0.387955	-0.812034	0.797192	-0.722591	0.857541
BHLHA9	0	1	0	1	0	1	0	1
BHLHB9	-0.206353	0.6491	0.0759488	1	0.0667398	1	-0.287693	0.316206
BHLHE22	3.19863	0.677946	3.19865	0.693072	0	1	0	1
BHLHE23	0	1	0	1	0	1	0	1
BHLHE40	-0.541936	6.07478e-16	0.549032	3.37627e-08	-0.445695	1.33484e-70	-0.0565579	0.105545
BHLHE40-AS1	-0.521647	0.00771405	0.460334	0.0267372	-0.446685	7.44768e-07	0.0492269	0.894104
BHLHE41	-0.626279	0.00025351	-0.464014	0.0231597	0.828273	3.36121e-11	-0.127868	0.726877
BHMG1	-2.29881	0.848811	1.42263	0.895396	-2.34488	0.842291	-2.31759	0.857541
BHMT	0.382152	1	0.058139	1	-2.34488	0.842291	-2.31759	0.857541
BHMT2	0.622434	0.0359433	-0.0867369	1	-3.71633	0.525143	-3.68551	0.553499
BICC1	-0.73148	1.35211e-23	-0.21918	0.0136972	-0.735244	1.13605e-57	-0.0858668	0.142421
BICD1	0.736025	1.58643e-09	-0.162274	0.659413	0.808023	2.03626e-15	-0.412022	0.00353366
BICD2	-1.15971	3.45279e-61	-0.259457	0.00366228	-1.01907	1.04493e-52	-0.249946	0.000152298
BID	0.313987	0.000562592	0.0241334	1	1.22053	1.10569e-42	-0.34539	0.0133006
BIK	-0.438588	1	-0.164891	1	0.470466	1	0.512306	1
BIN1	0.015705	1	0.409417	0.000738518	0.637772	2.42106e-12	0.952545	1.02263e-27
BIN2	0	1	0	1	0	1	0	1
BIN3	0.354857	0.00211642	0.17137	0.292539	-0.020828	1	0.43427	8.91063e-05
BIN3-IT1	0.378564	0.831751	0.451746	0.764531	-0.0388154	1	0.686505	0.245837
BIRC2	-0.209744	0.032409	0.146144	0.207342	-0.231266	0.00110697	-0.374866	1.55159e-07
BIRC3	-1.58893	6.91469e-43	0.804402	3.88065e-08	-1.81434	9.84456e-20	-1.08313	8.37076e-09
BIRC5	-0.933147	5.59015e-28	-0.294539	0.00321777	-1.54906	4.66032e-151	-0.303764	6.06983e-09
BIRC6	-0.201815	0.00777368	-0.0643068	0.688249	0.0576162	0.264741	-0.208423	3.22849e-07
BIRC6-AS2	-1.37854	0.795868	-0.858798	0.954197	0.39777	0.966281	-0.596291	0.9334
BIRC7	0	1	0	1	0	1	0	1
BIRC8	0	1	0	1	0	1	0	1
BISPR	1.05241	0.004571	1.1202	0.0216557	-2.34488	0.842291	1.77129	0.79747
BIVM	0.148219	0.499586	0.132984	0.59814	-0.106306	0.842291	0.0982704	0.87576
BIVM-ERCC5	0.778275	3.99563e-19	1.04387	1.21734e-10	0.759035	1.63776e-10	0.926986	9.95589e-16
BLACAT1	-0.178014	0.848811	-0.401358	0.413119	-2.33405	0.842291	-2.30745	0.857541
BLACE	0	1	0	1	0	1	0	1
BLCAP	-0.651215	1.13868e-08	0.481142	0.000181602	0.252382	0.0385559	0.738766	3.0459e-14
BLID	0.315513	0.99735	0.678135	0.693072	0.237387	0.90709	-0.430229	0.774712
BLK	2.36442	0.848811	0	1	-0.0278206	1	-3.15021	0.697829
BLM	-0.317817	0.105861	-0.157256	0.693072	-2.21312	1.50157e-31	-0.370945	0.0406924
BLMH	0.674753	1.4116e-07	-0.0121888	1	0.320235	0.000301324	0.507761	1.96377e-09
BLNK	0	1	0	1	2.31122	0.842291	0	1
BLOC1S1	-0.28038	0.0605962	-0.107633	0.70175	-0.334413	0.0133918	-0.208449	0.207865
BLOC1S1-RDH5	-0.246738	0.126416	-0.0822174	0.854115	-0.310937	0.0252596	-0.265856	0.0788824
BLOC1S2	0.589577	0.000120374	0.521587	0.00813558	0.440124	0.00386601	-0.133265	0.728997
BLOC1S3	-0.28872	0.204884	-0.148413	0.708704	-0.622641	0.000488097	0.144983	0.685694
BLOC1S4	0.426356	0.0424348	0.279605	0.322944	0.208858	0.612058	0.290605	0.383087
BLOC1S5	-2.14255	8.1993e-20	-0.307805	0.326242	-2.46588	5.01948e-33	-0.152189	0.665636
BLOC1S5-TXNDC5	-1.79675	3.66815e-212	-0.121134	0.0832104	-1.54614	1.83278864439698e-311	-0.117971	0.000118635
BLOC1S6	-0.188482	0.190712	-0.103444	0.686681	-0.263571	0.00297992	-0.0650932	0.786898
BLVRA	-1.28962	8.3167e-25	-0.859204	1.06988e-06	-0.748607	3.26018e-16	-0.630398	2.21224e-11
BLVRB	0.345868	0.0565146	-0.38101	0.145972	0.573589	7.52885e-09	-0.333309	0.0121112
BLZF1	0.0177856	1	-0.987258	1.02545e-06	0.10085	0.748185	-1.02527	7.12814e-12
BMF	-0.233376	0.466056	0.257908	0.371752	-0.0407551	1	0.657835	1.12373e-09
BMI1	-0.65577	8.98381e-18	-1.39945	6.1642e-13	-0.852241	6.96027e-29	-1.62287	5.48253e-75
BMP1	0.297233	0.00270773	-0.339839	0.00605659	0.27654	2.74849e-09	-0.332153	3.39744e-10
BMP10	0	1	0	1	0	1	0	1
BMP15	-2.29881	0.848811	-2.3074	0.854115	0	1	0	1
BMP2	2.03027	6.8419e-107	0.336047	0.0266241	0.372117	0.101491	-0.343173	0.236437
BMP2K	-0.450771	3.9997e-08	-0.0143463	1	-0.335769	3.78747e-05	0.095661	0.462857
BMP3	1.27101	0.248617	0.0920334	1	-1.4989	0.719928	0.252332	1
BMP4	0.227358	0.0217292	0.145037	0.249548	-0.0770808	0.882972	0.210147	0.278403
BMP5	1.51675	4.22355e-08	1.138	0.00513463	-0.880092	1	0.948841	0.972996
BMP6	-1.14448	2.25774e-13	-0.192144	0.403599	-1.55046	1.52179e-31	-0.0454237	1
BMP7	-1.18384	0.000142345	-0.555455	0.147855	-0.900282	1	0.00593084	1
BMP7-AS1	-2.29881	0.848811	-2.3074	0.854115	2.31122	0.842291	0	1
BMP8A	0.395497	0.991371	-0.601405	0.952479	0.0372583	1	-1.22958	0.449158
BMP8B	-1.23866	0.448748	-0.0894076	1	-0.750941	0.746768	-2.22239	0.196342
BMPER	-1.09527	4.0254e-13	0.153244	0.558197	-0.624313	0.000701174	0.32746	0.0872642
BMPR1A	0.495997	1.66557e-06	-0.0728861	0.854115	0.616982	3.57712e-12	-0.375702	0.00138202
BMPR1B	-0.158653	0.848811	0.0187678	1	0.0108115	1	0.153	0.821997
BMPR1B-AS1	2.35175	0.848811	2.34804	0.854115	3.14074	0.680907	3.18094	0.697829
BMPR2	-0.0454499	0.860799	-0.129674	0.280064	0.147187	0.000305424	-0.130856	0.0052512
BMS1	-0.0541977	0.7198	-0.00907896	1	-0.119587	0.0753631	-0.168845	0.00890996
BMS1P17	-1.32545	0.906582	-3.69975	0.573992	1.07243	0.0586416	0.806219	0.295871
BMS1P18	-1.32545	0.906582	-3.69975	0.573992	1.07243	0.0586416	0.806219	0.295871
BMS1P20	0.366296	0.0161065	-0.256096	0.223577	0.122078	0.535294	0.229867	0.0986089
BMS1P21	0	1	0	1	0	1	0	1
BMS1P4	-0.403573	0.451754	-0.99617	0.0283645	-0.531385	0.753583	0.472339	0.709325
BMS1P5	-1.14821	0.591504	0.354765	1	-0.367991	0.679442	-0.272033	0.857541
BMS1P6	-0.110165	1	-0.538607	0.363057	-0.303036	0.508775	0.0396555	1
BMX	0	1	0	1	0	1	0	1
BNC1	3.73712	0.534631	2.34804	0.854115	0	1	0	1
BNC2	-0.377304	1.02216e-06	-0.644845	3.66682e-07	-0.259033	2.49501e-05	-0.803471	1.93626e-35
BNIP1	0.447878	0.0852853	0.223276	0.693072	-0.00871358	1	-0.304334	0.155176
BNIP2	0.0142651	1	-0.0966923	0.55367	0.200835	0.00759711	-0.125048	0.24002
BNIP3	-0.650809	1.54902e-24	0.136262	0.0833846	0.518007	3.0226e-12	-0.367241	0.000136523
BNIP3L	-2.04269	4.6272e-259	0.127962	0.0721849	-0.833767	4.40877e-126	-0.0341324	0.666536
BNIPL	1.06134	0.749339	0.303197	1	4.0686	0.412128	4.85953	0.176072
BOC	-0.511292	0.297922	0.723591	0.046418	0.701333	1.60685e-15	0.0785941	0.803825
BOD1	1.50691	5.46485e-70	0.828516	6.94034e-08	1.3711	1.45226e-93	0.826337	2.53444e-26
BOD1L1	-1.0578	4.04745e-41	-0.776059	1.93866e-08	-0.795667	3.36412e-57	-0.340918	4.70036e-12
BOD1L2	0	1	0	1	0	1	0	1
BOK	0.147247	0.52267	-0.0815451	0.864157	0.521006	1.73604e-07	0.510989	8.27662e-07
BOK-AS1	0.423368	0.287055	0.300813	0.602097	0.551068	0.116273	0.625442	0.0726571
BOLA1	-0.0537133	1	-0.207095	0.841614	-0.142716	1	-0.718917	0.857541
BOLA2	-0.279037	0.710333	-0.173593	0.958467	-1.30431	0.02236	-0.290519	0.857541
BOLA2B	-0.279037	0.710333	-0.173593	0.958467	-1.30431	0.02236	-0.290519	0.857541
BOLA3	-0.032965	1	0.106583	0.854115	0.17855	0.415975	0.0332738	1
BOLA3-AS1	1.32205	0.00282181	0.629255	0.460492	0.558416	0.0147151	0.674354	0.00251026
BOLL	0.108104	1	0.606058	1	0	1	0	1
BOP1	0.340194	2.64246e-07	0.27184	0.0018462	-0.0325702	0.842291	0.0795148	0.282798
BORA	-1.6476	1.7309e-24	-0.651566	0.000536599	-2.22248	4.15247e-25	-0.53074	0.00736874
BPESC1	0	1	0	1	0	1	0	1
BPGM	0.0408994	1	-0.285954	0.0551027	-0.0639789	0.550986	-0.516802	1.08537e-15
BPHL	0.0419927	1	-0.156751	0.786156	0.328021	0.0490063	0.152828	0.615189
BPI	1.08458	0.801993	0.0911829	1	-0.040543	1	-1.34174	0.91286
BPIFA1	0	1	0	1	0	1	0	1
BPIFA2	0	1	0	1	0	1	0	1
BPIFA3	0	1	0	1	0	1	0	1
BPIFA4P	0	1	0	1	0	1	0	1
BPIFB1	0	1	0	1	0	1	2.32862	0.857541
BPIFB2	-2.27782	0.848811	-2.2868	0.854115	0	1	0	1
BPIFB3	2.35175	0.848811	0	1	0	1	2.33495	0.857541
BPIFB4	0	1	0	1	-2.34488	0.842291	-2.31759	0.857541
BPIFB6	0	1	0	1	-2.33405	0.842291	-2.30745	0.857541
BPIFC	0	1	0	1	0	1	0	1
BPNT1	0.307967	0.12129	0.345902	0.0951268	-0.042071	1	-0.224331	0.317847
BPTF	0.331335	3.42394e-05	-0.604315	1.57574e-06	0.308661	1.74353e-12	-0.602387	4.50565e-32
BPY2	0	1	0	1	0	1	0	1
BPY2B	0	1	0	1	0	1	0	1
BPY2C	0	1	0	1	0	1	0	1
BRAF	-0.123412	0.636204	-0.14417	0.55367	-0.111146	0.581069	-0.164402	0.320249
BRAP	0.620404	6.13892e-08	0.168436	0.384506	0.222206	0.107206	-0.147588	0.482344
BRAT1	0.129573	0.378488	-0.26563	0.0343578	-0.238406	0.0255431	-0.02211	1
BRCA1	-0.557151	2.51751e-10	-1.17547	2.41727e-10	-2.07652	4.78317e-123	-0.882671	3.65018e-31
BRCA2	-0.709143	2.40802e-10	-0.803604	1.6444e-06	-2.53877	1.0033e-102	-1.29804	4.75866e-38
BRCAT107	0	1	0	1	0	1	0	1
BRCAT54	0.497136	0.927911	-0.398397	1	2.48276	0.436417	2.90284	0.270566
BRCC3	-0.800698	1.76393e-16	-0.415753	0.000557568	-0.809285	2.86541e-08	-0.725356	9.79173e-07
BRD1	-0.0602483	0.848811	-0.222171	0.0757001	-0.382883	1.27444e-08	-0.15044	0.0629155
BRD2	0.590258	2.42642e-27	0.292882	0.000135143	0.339004	3.2245e-24	0.17514	4.09493e-06
BRD3	0.205504	0.00994399	-1.4801	2.2566e-13	0.105612	0.43521	-1.22556	1.97937e-32
BRD4	0.269534	1.22978e-05	-0.0242117	1	0.296481	9.99768e-18	-0.0585776	0.318262
BRD7	0.131795	0.165407	-0.224013	0.0249458	-0.0803429	0.475411	-0.264566	0.000519148
BRD7P3	-0.31798	1	0.348091	1	1.19301	0.619985	-0.261683	1
BRD8	-0.0860923	0.579072	0.10245	0.464586	-1.04503	3.12006e-53	-0.12189	0.130703
BRD9	0.262749	0.00351997	-0.0543971	0.854115	0.0571888	0.759573	-0.0765679	0.650681
BRDT	2.35175	0.848811	0	1	2.29944	0.842291	0	1
BRDTP1	0	1	0	1	0	1	0	1
BRE	-0.981235	2.50643e-11	0.116576	0.729965	-0.685402	8.27846e-08	-0.0500837	1
BRE-AS1	-0.744128	0.0558625	-0.299553	0.662811	-0.378175	0.400663	0.171953	0.857541
BREA2	-0.698014	0.700878	-0.844699	0.629102	-0.281903	1	0.519495	0.995773
BRF1	-0.129592	0.496583	-0.405114	0.00957641	-0.179914	0.166155	-0.200171	0.133854
BRF2	0.516018	0.000116355	-0.0791305	0.924273	0.551313	2.40823e-05	-0.306993	0.096846
BRI3	-0.0827969	0.829519	0.54881	0.000236739	0.440073	5.04352e-07	0.454835	6.32665e-07
BRI3BP	-0.350847	0.0235398	-0.52168	0.00256858	-1.13674	2.40246e-06	-0.196098	0.697829
BRICD5	0.0653484	1	-0.00224834	1	-0.549581	0.287788	-0.11167	1
BRINP1	-0.971235	0.440776	-1.95947	0.101054	3.02815	1.25368e-25	-0.439452	0.857541
BRINP2	0	1	0	1	2.29944	0.842291	2.33495	0.857541
BRINP3	2.36442	0.848811	0	1	0.548693	0.811698	-0.854894	0.778487
BRIP1	-0.631763	0.000618302	-0.612235	0.00957641	-2.17699	1.94023e-54	-0.246681	0.0684439
BRIX1	0.216712	0.023437	-0.340206	0.00368703	-0.366712	0.000161303	-0.343479	0.000827795
BRK1	-0.203936	0.017581	0.304472	0.000942455	0.0632751	0.700284	0.35297	1.71719e-06
BRMS1	0.0642892	0.783176	0.105934	0.474196	0.206269	0.00827889	0.322574	1.35723e-05
BRMS1L	0.676822	2.39011e-06	-0.285343	0.247579	0.247308	0.138337	-0.466211	0.00437039
BROX	-0.105274	0.629913	0.35088	0.00558874	-0.408166	4.9817e-07	0.406278	1.84814e-08
BRPF1	0.379125	3.05296e-06	0.0573779	0.854115	-0.0212345	1	0.155968	0.170228
BRPF3	0.122917	0.356779	-0.116933	0.466518	0.189655	0.00187768	0.0565876	0.686395
BRS3	0	1	0	1	0	1	0	1
BRSK1	0.575555	0.00743674	-0.210121	0.688249	-0.00962197	1	-0.838504	7.00271e-06
BRSK2	0.428056	0.420965	-0.941839	0.135461	1.0539	0.209786	-0.847089	0.718464
BRWD1	-0.274238	0.000441914	0.354628	0.000150981	-0.471158	8.45039e-19	-0.116945	0.0710443
BRWD1-AS1	-0.830588	0.933676	0.299339	1	-0.0228325	1	0.0211696	1
BRWD1-IT2	-2.04358	0.180133	-6.18015	0.0172524	-0.0360793	1	1.07816	0.418624
BRWD3	-1.06178	9.59847e-29	-0.453816	0.000215715	-0.914227	2.09142e-31	-0.586134	7.74915e-14
BSCL2	-0.661575	6.39182e-12	0.121702	0.396243	0.0855869	0.763605	0.0766791	0.857541
BSDC1	0.556176	9.70938e-14	-1.26432	4.11692e-11	0.75912	4.26497e-33	-0.62897	2.93564e-13
BSG	-0.0839607	0.227533	0.0226002	1	-0.0885304	0.00497462	0.097554	0.00373073
BSN	4.15187	4.19634e-154	0.410733	0.4401	5.12284	3.62205e-212	1.51832	2.59771e-06
BSN-AS2	1.50482	0.279638	-1.11971	0.853315	2.31122	0.842291	0	1
BSND	0	1	0	1	2.31122	0.842291	0	1
BSPH1	0	1	0	1	0	1	0	1
BSPRY	-1.30738	0.911141	0.438189	1	0	1	3.18685	0.697829
BST1	-0.412108	0.0691766	-0.190448	0.666995	0.0284744	1	-0.311034	0.228302
BST2	-0.241228	0.000377204	-0.145224	0.103803	-0.131131	1	0.750272	0.392962
BSX	0	1	0	1	0	1	0	1
BTAF1	-0.196152	0.0629808	0.227358	0.0441769	-0.756741	2.189e-19	-0.0158553	1
BTBD1	0.296045	0.000451162	-0.221903	0.0345253	0.723122	2.79417e-36	-0.185608	0.0284939
BTBD10	0.0369347	1	-0.0189546	1	0.190201	0.100588	0.120548	0.481801
BTBD11	-0.0349251	1	0.270134	1	2.67367	0.346297	1.40265	0.899631
BTBD16	-0.355049	1	-0.892751	1	0.2519	1	0.32053	1
BTBD17	0.086604	1	-2.2868	0.854115	0	1	0	1
BTBD18	-0.4902	0.665116	-0.691708	0.471247	-0.496257	0.606617	-1.10523	0.134965
BTBD19	0.479023	0.57335	0.66614	0.417732	0.569383	0.000522056	-0.136173	0.794701
BTBD2	-0.0851623	0.699337	-0.316288	0.0234232	0.635821	1.53991e-40	0.319186	3.03808e-09
BTBD3	0.104034	0.577992	-0.00564775	1	0.34521	0.000844869	0.434641	2.1705e-05
BTBD6	-0.905323	1.01522e-14	-0.138532	0.467067	-0.989829	5.76041e-29	-0.306986	0.000697664
BTBD7	-1.31227	2.15615e-33	-0.086437	0.70175	-1.29668	5.13565e-49	0.0774381	0.620004
BTBD8	-0.0117935	1	-0.839882	0.760801	-1.09805	0.01402	-2.64535	8.34515e-07
BTBD9	0.248063	0.085878	-0.176838	0.474196	0.645178	4.98908e-13	-0.350974	0.00355535
BTC	-0.31798	1	-1.7286	0.809807	2.05117	0.658902	0.0173557	1
BTD	-0.91863	9.65336e-07	-0.178623	0.599643	-0.456752	0.00233321	-0.0321943	1
BTF3	0.0464732	0.743065	-0.0635112	0.605028	0.0619283	0.368958	-0.0530674	0.554741
BTF3L4	0.389462	0.000124848	0.313193	0.0112164	-0.370694	0.000112166	0.121065	0.394027
BTF3P11	0	1	0	1	0	1	0	1
BTG1	0.511039	2.74511e-10	0.287811	0.00530249	0.118798	0.269561	-0.03502	1
BTG2	0.974017	0.04044	-0.128865	1	-0.310413	0.250204	-1.81802	3.83292e-14
BTG3	0.0857328	0.699026	0.208629	0.114256	-0.326049	0.0654816	-0.633618	0.000114177
BTG4	0	1	2.34804	0.854115	-3.71633	0.525143	-1.35689	0.910244
BTK	-1.36454	0.801993	0.0982981	1	-1.81813	0.757993	-4.08524	0.429392
BTLA	3.21027	0.677946	2.34876	0.854115	1.74316	0.785484	-2.31759	0.857541
BTN1A1	3.24305	0.16806	-2.3074	0.854115	0	1	3.70918	0.550886
BTN2A1	0.299034	0.00464724	-0.428204	0.00398031	0.730425	7.35179e-25	-0.409376	2.16822e-05
BTN2A2	0.390351	0.0636633	-0.458765	0.0779868	0.530567	0.00522816	-0.878638	8.86164e-05
BTN2A3P	0.193743	0.918484	-0.459433	0.620056	-0.655767	0.267767	-0.557894	0.428318
BTN3A1	-0.136756	0.677946	0.216647	0.335283	0.258087	0.0203088	0.165519	0.261727
BTN3A2	0.0138975	1	-0.0769843	0.891293	0.0935943	0.40679	-0.949706	2.38358e-28
BTN3A3	-0.545302	0.0103285	0.461367	0.0330227	0.0768118	0.842291	0.479942	0.000118827
BTNL10	0	1	0	1	0	1	0	1
BTNL2	0	1	0	1	2.31122	0.842291	0	1
BTNL3	0	1	0	1	0	1	0	1
BTNL8	0	1	0	1	0	1	3.17505	0.697829
BTNL9	0.858084	0.00390117	0.106735	1	-2.33405	0.842291	-2.30745	0.857541
BTRC	0.186864	0.185589	0.0284093	1	-0.0486695	1	0.301674	0.0350887
BUB1	-0.785452	1.6858e-20	-0.0598498	0.800281	-1.74599	5.16682e-122	-0.099285	0.252513
BUB1B	-0.424184	1.19452e-07	-0.0794562	0.61397	-1.7505	4.03438e-150	-0.367385	1.47043e-10
BUB3	0.317482	0.000946722	0.511525	3.72545e-05	-0.465078	2.52792e-08	0.48742	1.28409e-11
BUD13	-0.258679	0.0985349	-0.149556	0.546389	-1.05719	1.30889e-16	-0.278231	0.0472212
BUD31	0.205486	0.0342314	0.324382	0.00145156	-0.0143541	1	0.238257	0.00128821
BVES	-0.433246	0.0175362	-0.115413	0.854115	0.165153	0.237593	-0.0800507	0.825259
BVES-AS1	-0.160557	1	0.637723	0.952337	-0.229538	1	1.09269	0.520613
BYSL	0.309746	0.00406611	0.200777	0.140659	-0.143222	0.412151	0.169244	0.279017
BZRAP1	0.339007	1	1.95227	0.193318	-0.265446	0.535294	0.484703	0.069636
BZRAP1-AS1	-0.081232	0.941308	0.0819405	0.968432	0.147014	0.536744	0.0703301	0.942615
BZW1	-1.24911	2.04316e-65	0.435918	2.89327e-06	-1.42276	2.87825e-225	0.0971748	0.0318569
BZW2	0.0132305	1	-0.119929	0.289991	-0.389598	5.00361e-09	-0.264956	0.000188238
C10orf10	-1.18356	3.02785e-09	-0.498599	0.0300612	-0.639429	0.00491054	-0.0609974	1
C10orf105	3.19863	0.677946	5.07818	0.198313	0	1	0	1
C10orf107	-1.34877	0.298527	-0.301857	1	0.277789	1	0.146259	1
C10orf11	0.28322	0.71865	0.218349	0.862274	-0.048102	1	1.00344	0.671214
C10orf111	-0.626291	0.15874	-0.49689	0.347773	-0.513661	0.798118	0.0163565	1
C10orf113	-0.3122	1	-1.71197	0.80975	2.31122	0.842291	0	1
C10orf12	-0.252514	0.0586875	-0.25846	0.0924909	-0.499729	1.21273e-05	0.144629	0.370518
C10orf120	0	1	0	1	0	1	0	1
C10orf126	0	1	0	1	0	1	0	1
C10orf128	0	1	2.34804	0.854115	-1.42635	0.870784	-3.69436	0.553499
C10orf131	2.287	0.348823	0.993677	0.957373	-0.937445	0.953303	-0.887784	0.995539
C10orf142	0	1	0	1	-0.0454396	1	2.08923	0.670471
C10orf2	0.794777	1.36017e-15	0.234057	0.0957346	-0.0170934	1	0.125409	0.744113
C10orf25	0.251901	0.911023	0.116953	1	-0.414875	0.484632	-0.118577	1
C10orf32	0.329295	0.381672	-0.130062	0.99208	-0.346689	0.245676	-0.419814	0.152194
C10orf32-ASMT	0.321847	0.524245	-0.198096	0.870149	-0.585179	0.097036	-0.376841	0.424827
C10orf35	2.35574	0.00680721	1.02977	0.66608	1.46683	0.0264353	-1.70461	0.371287
C10orf53	0	1	0	1	0	1	0	1
C10orf54	-0.781212	6.10421e-06	0.300959	0.120265	1.99431	2.05255e-17	0.938364	0.00361992
C10orf55	-1.8564	3.65244e-124	0.10745	0.353738	-1.90416	4.26874e-215	-0.65684	4.45037e-37
C10orf62	0	1	0	1	0	1	2.33495	0.857541
C10orf67	0.261242	1	-0.40182	1	2.29944	0.842291	0	1
C10orf71	0	1	0	1	3.14074	0.680907	0	1
C10orf71-AS1	0	1	0	1	0	1	2.32862	0.857541
C10orf76	-0.0379101	1	-0.3354	0.0467386	-0.0366218	1	-0.210546	0.207344
C10orf82	0	1	0	1	0	1	0	1
C10orf88	-0.459509	0.0937003	-0.42303	0.220409	0.433775	0.124665	0.212646	0.697829
C10orf90	-0.54457	0.534631	0.351436	0.757725	0.552366	0.312935	0.31014	0.805704
C10orf91	0.612475	1	-3.12396	0.70175	0.882491	0.897926	0.713463	1
C10orf95	0.860152	0.482876	1.14455	0.23497	-0.70233	0.909691	-0.394215	1
C10orf99	0	1	0	1	0	1	0	1
C11orf1	-1.28147	0.000868881	-0.448678	0.399102	-0.799528	0.0100536	0.321205	0.413374
C11orf16	0.0938456	1	-0.465501	1	-0.323212	1	-0.673874	1
C11orf21	0	1	0	1	-4.11756	0.397271	-0.898349	0.992101
C11orf24	0.127619	0.351553	-0.146801	0.320398	0.047143	0.689821	-0.13732	0.0441545
C11orf30	-0.254914	0.0519606	-0.210989	0.150683	-0.827665	1.24727e-18	-0.255119	0.0134009
C11orf31	-0.0854023	0.699337	0.131773	0.405453	0.18624	0.175373	0.412406	0.000148173
C11orf39	3.74794	0.534631	3.19997	0.693072	0	1	0	1
C11orf40	0	1	0	1	0	1	0	1
C11orf42	-0.788171	1	1.26277	0.854115	-0.0454396	1	0.857461	1
C11orf44	2.10399	0.439156	2.2474	0.358285	-1.24937	0.508827	-0.315459	1
C11orf45	0.0701132	1	-1.1725	0.865123	1.9801	0.00317467	-0.126947	1
C11orf49	-1.04044	1.03651e-09	0.245565	0.234867	-1.02874	1.85704e-09	0.36606	0.0257049
C11orf52	0.086604	1	0.912512	1	0.269306	1	-0.370321	1
C11orf53	0	1	0	1	0	1	0	1
C11orf54	0.479662	0.000914654	-0.13318	0.70175	0.450745	0.00512308	-0.337176	0.117934
C11orf57	0.609315	7.8485e-10	0.45114	0.000437972	0.198454	0.0768418	0.247952	0.0241111
C11orf58	0.140725	0.121874	-0.0467263	0.866646	0.158343	0.00142604	-0.14926	0.0080846
C11orf63	1.40498	0.156867	0.29259	1	0.617644	6.48673e-06	-0.680588	8.59639e-05
C11orf65	-1.43998	0.458282	-5.87358	0.035734	0.38201	0.963152	-0.101242	1
C11orf68	-0.706658	2.16627e-07	0.522929	0.000324638	-1.02796	3.33931e-18	0.772179	1.40978e-17
C11orf70	-0.047075	1	-0.108354	0.937972	0.0123579	1	-0.111552	0.947579
C11orf71	0.485931	0.0625656	1.16499	1.55506e-05	0.678392	0.0140837	1.24302	8.52493e-08
C11orf72	-3.13315	0.699337	-3.14294	0.69689	-0.0228325	1	0.027495	1
C11orf73	-0.0824788	0.907238	0.424471	0.0275187	-0.00228241	1	0.208078	0.22417
C11orf74	-1.12793	0.000111555	0.0673185	1	-0.430999	0.0842061	-0.405029	0.132324
C11orf80	-0.296931	0.254161	-0.478156	0.0483027	0.37067	0.129934	-0.316339	0.334324
C11orf84	0.48333	1.42069e-05	-0.174603	0.420634	0.271389	0.0904785	0.239428	0.182957
C11orf85	2.36442	0.848811	3.73125	0.534824	2.29944	0.842291	0	1
C11orf86	-0.785785	0.0535593	-0.107762	1	0	1	0	1
C11orf87	0	1	0	1	0.1699	0.405034	-1.21099	2.65652e-14
C11orf88	0	1	3.73125	0.534824	0	1	0	1
C11orf91	1.02348	0.711244	1.66484	0.302442	-0.29537	0.764371	-0.0297618	1
C11orf94	0.55527	0.870392	-1.61177	0.587012	1.44482	0.74856	0.564492	1
C11orf95	1.33598	2.9804e-34	0.590451	0.000524004	0.903231	1.50896e-22	0.471071	1.55534e-05
C11orf96	1.17725	1.7317e-10	1.51058	6.81619e-08	0.422657	8.91751e-06	0.406758	4.99884e-05
C11orf97	0	1	0	1	0	1	0	1
C11orf98	0.0565873	0.870826	0.011478	1	-0.109398	0.669976	0.180084	0.278047
C12orf10	-0.0579552	0.991792	0.256787	0.168343	0.0147008	1	0.257489	0.0983731
C12orf29	0.0953323	0.848811	-0.337583	0.197165	-0.531608	0.00719816	-0.211776	0.499036
C12orf4	-0.297366	0.110953	0.00794327	1	-0.824162	5.2775e-10	-0.163869	0.415081
[truncated: 24,489 more rows]

## Sheet: SupplementaryTable4
Supplementary Table 4. ChromVAR motif score calculated from H3K27ac count matrix (related to Figure4a)
CISBPmotifs	ChromVAR motif score
	BT549	Hs578T
TP73	4.1124	7.42292
TP63	3.76297	6.76341
TP53	1.85514	6.35583
SNAI1	4.86591	6.05798
SNAI2	5.74622	5.69587
RBPJ	4.55933	5.45054
KLF12	8.24276	5.42497
ATOH8	5.43969	5.33439
MSC	4.02462	5.16256
SMAD2	1.23704	4.77321
E2F5	-3.72418	4.70224
SMAD1	4.30095	4.59286
EBF1	5.84909	4.50373
NEUROD1	6.63614	4.42177
TCF21	3.22934	4.40455
ENSG00000187728	3.22934	4.40455
ASCL1	8.05733	4.3402
UBP1	5.25465	4.30834
HIC1	3.06387	4.28223
IRX5	-0.378632	4.25224
IRX2	-0.605101	4.20969
ZNF238	3.66294	4.16799
ZBTB42	3.66294	4.16799
LMO2	4.2613	4.09349
ZNF76	-0.349168	4.03473
MYF6	0.774773	3.92202
GLI1	3.34801	3.83859
TFAP4	2.09727	3.82921
NEUROG2	-0.955036	3.73203
NHLH2	4.85909	3.72647
ZNF75A	1.13345	3.64861
ZNF75D	1.13345	3.64861
LINE4118	1.13345	3.64861
NFKB1	2.93517	3.64519
MYOD1	3.89722	3.61848
RELA	3.91001	3.60723
TCF12	7.20859	3.57791
TCF15	3.96576	3.52131
SCXB	3.96576	3.52131
SCXA	3.96576	3.52131
ATOH1	4.67728	3.50497
ASCL2	6.34057	3.49932
MYOG	6.07618	3.47437
GLI3	2.45128	3.47182
E2F7	-4.46127	3.46157
ZEB1	2.04184	3.43348
HIC2	2.11471	3.42789
TAL1	4.35504	3.41864
TAL2	4.35504	3.41864
HNF4A	5.36899	3.38783
HOXB1	2.91666	3.37379
ESR2	3.59907	3.36865
HNF4G	4.86072	3.35227
MESP1	2.90254	3.32821
MESP2	2.90254	3.32821
ZNF423	2.12079	3.30006
MYF5	5.58983	3.20844
TWIST1	3.16318	3.15623
TCF23	4.60555	3.1508
MYB	2.89307	3.12576
TFAP2C	5.64369	3.12558
TGIF2LX	1.27254	3.11038
TGIF2LY	1.27254	3.11038
FERD3L	0.784702	3.09677
TFCP2	2.39199	3.09245
ESR1	2.60646	3.08348
E2F6	-3.06484	3.0461
TCF3	5.02074	2.98889
TCF4	2.04683	2.98193
SMAD4	2.97666	2.92316
ZIC3	3.07022	2.90481
TFAP2E	-0.190871	2.88405
CBFB	2.46788	2.87043
ATOH7	1.86491	2.86946
NR3C2	2.206	2.83833
LIN54	3.14736	2.81802
FIGLA	3.78551	2.6864
PKNOX1	1.17663	2.66495
OSR2	0.670573	2.62836
HLTF	1.41493	2.59774
TGIF2	0.40326	2.50443
ZKSCAN1	-2.66098	2.4968
MGA	2.05716	2.48778
TEAD4	3.22372	2.46314
ZNF784	0.35368	2.45444
SIX3	-0.119918	2.43843
VDR	1.37032	2.40254
MTF1	0.476352	2.40166
RUNX2	2.85486	2.40024
ENSG00000250096	2.85486	2.40024
NKX25	0.516811	2.37174
HESX1	-0.374337	2.36873
PPARD	2.24384	2.31575
SIX4	2.67202	2.31053
NEUROD2	0.437641	2.27046
E2F4	-5.91753	2.26104
THAP1	3.11966	2.25799
OVOL1	1.00752	2.25752
SMAD3	0.727991	2.25721
NR4A3	4.19504	2.25071
ZNF354C	2.85471	2.22076
TGIF1	0.986912	2.20907
NFKB2	1.69038	2.20179
TBX20	0.0479255	2.19784
ZNF691	4.89188	2.19011
POU2F2	4.01768	2.17218
TBX15	1.53259	2.1688
TBX18	1.53259	2.1688
TBX22	1.53259	2.1688
RUNX1	3.31625	2.14688
ALX3	0.133785	2.13933
FOXF1	-1.84006	2.13145
BHLHA15	2.09158	2.1208
PPARG	1.20152	2.12049
THRB	1.86359	2.1008
GLI2	3.57521	2.07426
NEUROG1	1.13695	2.07236
INSM1	1.84306	2.06137
PBX1	-0.56336	2.05749
TBR1	-0.0272263	2.05346
SMAD9	1.22987	2.04999
PKNOX2	0.0681838	2.04448
NR2C1	3.13084	2.03921
NKX23	-0.237251	2.01725
C11orf9	2.74892	1.99003
ZIC1	2.85747	1.96268
PTF1A	5.90811	1.96115
ARID5B	1.68883	1.95503
NR6A1	2.97116	1.95058
NR1I2	3.54838	1.9439
ZSCAN10	-0.556605	1.93403
TBX5	1.82879	1.92435
TBX4	0.536561	1.92435
SCRT2	0.643445	1.90004
MZF1	2.31311	1.89874
NKX24	-1.00375	1.87306
THRA	1.90266	1.86981
SOX4	2.96794	1.86918
BHLHE23	0.0609408	1.84188
NKX26	0.456161	1.83124
RAX	0.0729176	1.82053
PLAGL1	2.87246	1.77526
TEAD1	3.42088	1.75089
NR3C1	3.80956	1.74919
AL7735441	3.41032	1.74246
CR3882292	3.41032	1.74246
AL6628334	3.41032	1.74246
CR7598154	3.41032	1.74246
BX0885802	3.41032	1.74246
CR8477943	3.41032	1.74246
SIX2	2.10636	1.73995
MEIS2	2.48876	1.71924
NKX21	2.30163	1.71824
NHLH1	2.42777	1.67968
LYL1	2.42777	1.67968
OLIG3	0.0793153	1.6796
RELB	2.76868	1.67789
EOMES	0.611678	1.66734
PAX6	0.129928	1.64573
NR1H4	1.97028	1.64398
SMARCC2	-3.59553	1.63732
AR	1.67668	1.60944
SCRT1	1.91783	1.60918
E2F1	-0.644545	1.60631
NOTO	0.405397	1.60212
TWIST2	3.66684	1.59789
NR1I3	4.34034	1.59375
GATA5	0.430336	1.57647
TCF7	1.77785	1.57316
SIX1	3.33212	1.56778
ZNF274	3.25076	1.56414
IRX1	0.894992	1.55409
IRX3	0.894992	1.55409
MEIS1	-0.716433	1.54024
HMBOX1	-1.631	1.51532
NFIC	4.92479	1.50949
RARA	4.90448	1.50683
TFAP2B	2.66842	1.49044
YBX2	2.20474	1.4829
CSDA	2.20474	1.4829
SIX6	0.827418	1.4688
REST	2.45653	1.46173
TFDP2	-3.48076	1.45448
TFDP3	-3.48076	1.45448
TFDP1	-3.48076	1.45448
HOXA1	0.0929462	1.44915
BHLHE22	0.238932	1.44446
ZSCAN4	2.78584	1.43688
NR2F1	3.20198	1.43105
TEAD3	2.67436	1.4116
NR2F6	2.84329	1.41082
SIM1	1.59432	1.40946
NPAS1	1.59432	1.40946
NPAS3	1.59432	1.40946
SIM2	1.59432	1.40946
ENSG00000250811	1.59432	1.40946
NEUROD4	1.62826	1.39998
NEUROD6	1.62826	1.39998
REL	3.23722	1.39197
OSR1	-0.209648	1.38556
PRDM4	1.88703	1.34259
GCM1	3.10921	1.32544
TLX1	1.78455	1.31492
TLX3	1.78455	1.31492
E2F8	-4.33204	1.30918
KLF3	2.74271	1.27358
HOXB3	0.550552	1.27099
ZNF410	2.04411	1.26004
DLX6	0.0722203	1.2167
VSX1	-2.08282	1.21417
GFI1	-0.533555	1.20375
TFAP2A	1.38335	1.19547
CIC	5.21368	1.19208
MAFK	1.9933	1.1823
PBX2	2.6219	1.18115
AL8454643	2.6219	1.18115
BX2846861	2.6219	1.18115
CR8124782	2.6219	1.18115
BX9272396	2.6219	1.18115
CR9338788	2.6219	1.18115
AL6628305	2.6219	1.18115
TBX10	1.11364	1.17475
STAT6	1.30143	1.14689
BBX	0.26289	1.12546
NKX32	1.6311	1.10938
FOXH1	1.14709	1.07821
OLIG2	0.173892	1.05878
RUNX3	0.145315	1.04507
POU2F3	0.525468	1.03867
POU5F1B	-0.266176	1.03867
MAFA	4.90957	1.02649
KLF9	2.35369	1.01735
TFCP2L1	3.1419	1.01124
LEF1	2.82213	0.99368
HMX3	-1.97092	0.987255
SOX18	-0.17079	0.968368
ZFY	-0.593194	0.964194
NEUROG3	-0.277408	0.957858
HOXB2	1.04279	0.957037
STAT4	1.26381	0.952025
SOX8	1.74373	0.944419
FOXA1	0.43238	0.940474
GBX2	-0.503946	0.939124
GCM2	2.59706	0.936419
ZNF143	-2.60685	0.923343
HAND1	2.09504	0.916058
HAND2	2.09504	0.916058
NR5A1	4.07884	0.896888
RHOXF1	3.80191	0.895234
FOXC2	1.64185	0.889219
FOXQ1	-1.22165	0.888917
EVX1	-0.0592586	0.886342
PAX9	-0.7384	0.885311
IKZF4	1.36422	0.850784
IKZF1	1.36422	0.850784
TERF2	-0.0930423	0.840182
T	0.699678	0.821499
ESX1	1.33797	0.820883
ID2	3.78918	0.816294
ID1	3.78918	0.816294
FOXJ2	-2.09582	0.806577
E2F2	2.26627	0.794938
EMX2	0.412443	0.786076
SOX11	-0.28125	0.785796
HIVEP1	2.32688	0.781747
HIVEP3	2.32688	0.781747
EN1	0.0542663	0.773864
DLX1	1.12571	0.769533
IRF7	0.71698	0.764371
POU5F1	2.26567	0.756076
SOX17	0.427198	0.753531
IRX4	-1.05392	0.731729
IRX6	-1.05392	0.731729
NKX11	0.672766	0.726546
LBX2	1.81919	0.725981
GATA2	0.135459	0.713798
HSF2	1.0829	0.711589
TCF7L2	1.74331	0.70126
HDX	-0.64347	0.694847
PRDM16	0.983832	0.688849
ISL2	0.570801	0.681674
CUX2	-1.4856	0.654119
DMRTC2	-0.388405	0.645504
LHX4	0.371784	0.64359
HLX	-1.7474	0.64359
NFE2L1	1.58537	0.639425
NFE2L3	1.58537	0.639425
ESRRB	2.81687	0.622867
FOXB2	-1.39151	0.608374
HMX2	0.412761	0.607025
FOXS1	-0.633146	0.606398
EMX1	1.97861	0.603988
ZFX	1.12728	0.599841
FOXP2	-0.746295	0.594899
MYBL1	-1.33294	0.59402
FOXL1	-3.03546	0.571545
FOXK1	-1.03837	0.571427
KIAA0415	-1.03837	0.571427
LBX1	1.1645	0.560841
CLOCK	3.69071	0.554962
HOXD1	1.799	0.544745
POU6F2	1.38448	0.544332
LHX8	-2.46426	0.535833
PPARA	2.1359	0.534864
NR4A1	3.48598	0.533475
ZNF350	1.83341	0.531051
DBX2	-1.3712	0.518324
TBX1	-2.0737	0.517944
NRL	2.12234	0.516168
GATA6	0.41777	0.513412
STAT5A	-1.59654	0.499612
PHOX2A	-0.496081	0.498667
SOX15	0.505449	0.489066
ZNF232	1.33467	0.487773
FOXC1	-1.66442	0.470852
FEZF1	0.1753	0.470311
FEZF2	0.1753	0.470311
EVX2	0.149127	0.467699
HOXA6	0.149555	0.446516
MAF	3.66231	0.437809
OLIG1	-0.0610919	0.43646
RXRA	1.82489	0.432747
NKX28	2.95752	0.426976
BRCA1	0.190005	0.424741
SOX9	0.740094	0.423809
NFIA	3.35723	0.423071
ZIC2	0.0219119	0.420002
NR2F2	3.86029	0.414875
NFIB	3.25518	0.405963
SOX2	-0.223185	0.401435
TBPL2	-0.733664	0.388738
POU3F4	1.1672	0.381894
AL8445277	-0.286943	0.376867
AL6628245	-0.286943	0.376867
CR7597334	-0.286943	0.376867
CR3545653	-0.286943	0.376867
CR9368773	-0.286943	0.376867
SOX14	1.77339	0.373174
HOXC11	-1.26788	0.372782
NOBOX	-0.512737	0.353309
MITF	1.21716	0.341297
GATA3	0.0976076	0.341124
ZIC5	-0.0534597	0.335041
GATA1	0.643759	0.327515
DMRT3	1.85729	0.324451
HOXB6	2.27906	0.322728
ZNF589	0.257588	0.313661
DLX3	-0.311426	0.313047
DLX4	-0.311426	0.313047
DLX2	-0.311426	0.313047
TBX19	-0.709326	0.312333
RXRG	1.88898	0.309361
DLX5	-0.190551	0.307509
SOX12	0.582818	0.303952
SOX7	0.814901	0.295396
POU4F1	0.157896	0.29414
HSF4	2.32994	0.285942
BCL11A	-1.4001	0.266624
BCL11B	-1.4001	0.266624
FOXB1	-0.786073	0.264787
MLXIP	6.36474	0.256988
ALX4	0.310059	0.255302
HNF1B	0.346288	0.252995
ZBTB6	-1.59828	0.247093
HOXD11	-1.59105	0.223923
NPAS2	5.94109	0.222836
ZBTB3	-0.947519	0.208507
MSX1	-0.702383	0.207704
ZBTB12	1.97507	0.205763
AL8448538	1.97507	0.205763
CR7597843	1.97507	0.205763
CR3882194	1.97507	0.205763
AL66283413	1.97507	0.205763
NR5A2	4.17906	0.204761
VSX2	0.462545	0.191903
MAFB	0.483022	0.18512
CEBPA	3.98769	0.184296
PGR	4.75695	0.177288
SOX1	0.396995	0.175245
HOXA5	-0.478417	0.165374
HSF1	0.792969	0.153636
FOXD3	-1.18445	0.138088
TET1	-2.0662	0.137439
AC2261502	-0.71192	0.134211
NR1H3	-1.3852	0.129833
NR1H2	-1.3852	0.129833
PLAG1	0.677837	0.121611
TBX21	-0.380878	0.121013
NANOG	1.15452	0.103151
MECOM	-0.975947	0.102234
ARNT2	-2.30509	0.100453
HOXD13	0.0056677	0.097256
MEOX1	0.437176	0.0868261
PAX5	-1.92131	0.0781977
PAX2	-1.53628	0.073756
ETS2	-3.39575	0.0508887
BSX	1.34289	0.0500431
PRRX2	0.336214	0.0500431
MSX2	-0.927448	0.0500431
ZHX1	-1.78801	0.0427267
ENSG00000229544	0.495771	0.038337
FOXN3	-1.97941	0.0354492
FOXN2	-1.97941	0.0354492
FOXL2	-1.97941	0.0354492
HSFY2	-1.56988	0.00102483
HSFY1	-1.56988	0.00102483
CXXC1	0.978187	-0.0111938
FOXA2	-1.01959	-0.0262213
ISL1	-0.400167	-0.0305537
IRF9	0.74325	-0.0328585
NFATC1	1.11331	-0.0334035
POU1F1	1.322	-0.0398043
NKX63	0.244212	-0.0420792
GFI1B	-0.545707	-0.0463454
FOXI2	0.0430592	-0.0557914
FOXJ3	-1.64124	-0.0617682
HEYL	0.969766	-0.0923376
IRF8	1.14973	-0.0931249
HOXA9	-1.12248	-0.0955525
HOXA11	-1.48117	-0.102118
PHOX2B	0.0885189	-0.102432
SREBF1	1.94869	-0.10253
PAX4	0.811078	-0.113723
VAX2	-0.336987	-0.125404
HOXC8	2.06161	-0.128737
LHX6	-1.35924	-0.140542
HHEX	-3.58771	-0.144909
RORB	2.56409	-0.153189
NFIX	4.44336	-0.158724
CRX	-0.900629	-0.162137
FOXF2	-0.938369	-0.169901
SOX13	-0.381479	-0.170734
FOXA3	-1.27741	-0.171524
TBP	0.443728	-0.172981
HMX1	-1.46967	-0.190223
MEOX2	1.09621	-0.190841
SNAI3	-0.849991	-0.191281
HOXA2	0.580925	-0.195025
ZFHX2	0.582523	-0.198774
TCF7L1	1.90836	-0.200061
FOXI1	-1.37404	-0.21959
KLF8	1.53373	-0.225442
LCOR	-1.61736	-0.229078
GBX1	1.65081	-0.236806
TBX3	1.79242	-0.238347
ZNF202	-2.19317	-0.238512
AC0125311	1.41265	-0.238843
HOXA4	1.21356	-0.238843
GSX1	0.537486	-0.255877
CGBP	1.77086	-0.268422
HOXD4	-0.616727	-0.26983
ID3	4.05516	-0.277233
ID4	4.05516	-0.277233
ELF2	-0.736108	-0.279395
BCL6B	0.514614	-0.288519
NR4A2	1.83535	-0.288823
RXRB	1.55063	-0.296895
ALX1	0.561561	-0.306595
GLIS1	0.648297	-0.313584
ZNF282	0.497938	-0.325918
GMEB2	-1.62569	-0.339756
PAX1	-1.97358	-0.343699
ENSG00000215754	1.32507	-0.356648
ENSG00000217642	1.32507	-0.356648
ENSG00000224558	1.32507	-0.356648
ENSG00000225958	1.32507	-0.356648
ENSG00000226866	1.32507	-0.356648
DUX4L5	1.32507	-0.356648
ENSG00000227522	1.32507	-0.356648
DUX4L2	1.32507	-0.356648
DUX4L3	1.32507	-0.356648
DUX4L6	1.32507	-0.356648
ENSG00000228710	1.32507	-0.356648
CT4768282	1.32507	-0.356648
ENSG00000230380	1.32507	-0.356648
ENSG00000230776	1.32507	-0.356648
AL5921702	1.32507	-0.356648
ENSG00000232923	1.32507	-0.356648
ENSG00000233294	1.32507	-0.356648
ENSG00000233361	1.32507	-0.356648
ENSG00000233698	1.32507	-0.356648
ENSG00000233794	1.32507	-0.356648
ENSG00000234550	1.32507	-0.356648
ENSG00000236207	1.32507	-0.356648
ENSG00000237516	1.32507	-0.356648
ENSG00000250589	1.32507	-0.356648
DUX4	1.32507	-0.356648
LINE11277	1.32507	-0.356648
LINE11282	1.32507	-0.356648
ENSG00000234254	-0.104772	-0.379504
HOXC6	-1.9546	-0.380408
STAT5B	-1.27392	-0.380595
RFX2	-8.32484	-0.389095
FOXO6	-0.518899	-0.408067
DRGX	-0.566869	-0.409045
MNT	3.40157	-0.409176
FOXM1	-0.17033	-0.410239
ARID5A	0.579847	-0.424931
ISX	0.336214	-0.427663
MYC	2.52819	-0.429292
HOXB13	1.35728	-0.440879
FOXO4	-0.528039	-0.470806
LHX2	0.483237	-0.476735
HES2	1.89163	-0.502782
MEIS3	-2.44923	-0.520081
FOXG1	-2.09744	-0.522018
SOHLH2	1.39307	-0.549489
C13orf38SOHLH2	1.39307	-0.549489
SREBF2	3.81038	-0.552907
ESRRG	0.508068	-0.557121
RORC	0.372148	-0.559734
DMRTA2	0.206816	-0.567695
MIXL1	1.16316	-0.567773
ZNF32	-0.0504943	-0.569904
FOXP1	-2.08113	-0.570743
FOXP4	-2.08113	-0.570743
BARX2	-0.515268	-0.588353
GATA4	-1.53745	-0.591205
EN2	0.845649	-0.599806
FOXO1	-2.08113	-0.600959
SOX10	-1.12377	-0.612915
ZFHX3	1.95776	-0.624235
GSX2	1.00231	-0.62428
HES1	0.34333	-0.627227
CTCF	-0.00693245	-0.635283
ZKSCAN4	2.85374	-0.64169
ZKSCAN3	2.85374	-0.64169
FOXK2	-0.139586	-0.655223
NAIF1	-1.64242	-0.656807
POU6F1	-3.46083	-0.657765
EPAS1	-1.77608	-0.663411
MAFF	1.2201	-0.664127
PDX1	-0.237221	-0.672015
ZNF35	-2.7523	-0.672359
DMBX1	0.57798	-0.694307
ESRRA	1.01343	-0.698258
NR2E3	0.871487	-0.704066
BCL6	4.47397	-0.711946
TLX2	0.289115	-0.714938
HEY1	1.69335	-0.725127
ZNF263	-1.62514	-0.743911
ARX	-1.44429	-0.759425
HNF1A	-0.844171	-0.767527
HIVEP2	0.211897	-0.776386
POU4F3	-0.759255	-0.795262
HMG20B	1.04828	-0.79804
TBX2	-3.08103	-0.814256
NKX61	-2.17722	-0.818228
PROP1	-1.41552	-0.830057
RAX2	0.745014	-0.831074
SHOX	0.613623	-0.831074
PRRX1	0.536256	-0.831074
LHX9	-0.209624	-0.831074
SHOX2	-0.209624	-0.831074
PITX2	-4.91136	-0.833466
MYBL2	0.482457	-0.842915
HOXB8	1.02403	-0.855492
STAT3	0.667682	-0.858804
POU2F1	-0.0646957	-0.862089
SRF	-1.12574	-0.874299
BARHL1	0.736579	-0.881848
DUXA	0.992344	-0.888959
NFE2L2	-0.815206	-0.904986
DPRX	1.99826	-0.906215
IRF2	0.0890769	-0.92368
ENSG00000250542	-2.54569	-0.92936
MYCN	2.6502	-0.937594
CUX1	-1.16497	-0.941269
MAZ	-1.75198	-0.947624
HMGA2	-0.930359	-0.954849
HOXB7	-0.239308	-0.971101
NFYA	-4.14446	-0.991246
GLIS3	-1.82806	-0.999702
UNCX	1.43388	-1.00077
E2F3	-5.6755	-1.00252
MAFG	-0.742981	-1.00669
CDX2	-0.664295	-1.00943
HOXD12	-1.82459	-1.00968
ZNF683	1.187	-1.00982
ENO1	3.22242	-1.03027
FOXD4	-2.41959	-1.05768
FOXD4L1	-2.41959	-1.05768
FOXJ1	-2.41959	-1.05768
KDM2B	-0.58611	-1.08218
ARID3C	-0.365534	-1.08388
POU3F1	0.994182	-1.09102
ZBTB1	0.495747	-1.10328
MXI1	1.20394	-1.10481
HOXC10	0.493665	-1.11345
PROX1	0.977191	-1.11845
ZNF187	-0.866675	-1.11889
VAX1	-0.336987	-1.15204
MNX1	-0.24751	-1.1624
RARG	NA	-1.16594
ZBED1	-1.65943	-1.16948
MAX	-0.221787	-1.17051
SOX3	0.0983709	-1.17447
EP300	0.468666	-1.18525
ZBTB49	0.856274	-1.19139
PBX4	-1.19216	-1.19639
POU3F2	0.378578	-1.20547
IRF4	3.22362	-1.20944
OTP	0.395005	-1.22643
SOX5	-1.71632	-1.2436
SOX6	-1.71632	-1.2436
DMRT1	-0.592778	-1.2441
NANOGP1	0.197184	-1.25375
SRY	-2.71336	-1.27665
KLF1	1.54684	-1.28091
ZSCAN16	1.13595	-1.28651
AHRR	0.0450449	-1.28778
AHR	0.0450449	-1.28778
SOX30	-1.5912	-1.29257
FOXD2	0.105026	-1.30703
POU3F3	-0.407981	-1.31227
ZNF524	-2.5823	-1.3246
HEY2	1.15966	-1.34891
ONECUT3	-0.611813	-1.35127
NR1D2	1.65362	-1.35501
CDX4	-0.232457	-1.36211
TOPORS	-1.99069	-1.36247
SIX5	-4.35142	-1.37571
ATF5	-0.682312	-1.37885
SPZ1	-4.20323	-1.38059
RFX3	-9.83368	-1.38097
GRHL1	-1.92808	-1.39127
PRKRIR	0.480574	-1.40066
LMX1A	0.555314	-1.4037
HOXA7	-0.470517	-1.42112
HBP1	-0.8889	-1.43001
NKX31	-1.66865	-1.43001
ZBTB7B	-2.54169	-1.46226
GLIS2	-1.08033	-1.46819
POU4F2	0.392934	-1.4773
CDX1	-0.667994	-1.47925
HES5	0.633524	-1.5006
HOXB5	0.735514	-1.51551
YBX1	-0.211079	-1.51912
HOXC12	-2.66583	-1.52025
NFATC4	-2.05451	-1.5209
NKX22	-0.397822	-1.5252
ZNF713	-1.82876	-1.54422
RORA	1.22368	-1.55079
RFX4	-9.16054	-1.55543
RFX5	-4.23082	-1.55546
PITX1	1.04987	-1.55846
NFATC2	-1.83161	-1.5889
HOXD3	2.61274	-1.59153
BARX1	-0.43241	-1.59304
PAX7	-0.750537	-1.60274
PRDM1	-0.119435	-1.61154
TFE3	-4.71749	-1.61218
ZBTB47	-1.24863	-1.61416
ZNF652	-1.24863	-1.61416
GSC	0.824461	-1.61447
LHX5	1.34238	-1.61535
LHX1	1.34238	-1.61535
AIRE	-0.275163	-1.61824
HINFP	-0.980017	-1.62061
PAX3	-0.801477	-1.62644
HOXD9	-1.31299	-1.64057
ONECUT1	-2.15	-1.65274
ARNT	-2.59844	-1.65308
HOXA13	0.293668	-1.65573
IRF5	-0.579359	-1.65843
CENPB	-2.15462	-1.6645
TEF	-2.81713	-1.67492
HOXB9	-0.409566	-1.68781
CDC5L	-0.646422	-1.70065
HOXA3	-0.0353455	-1.70868
DDIT3	-1.85404	-1.76309
HOMEZ	-3.55874	-1.76424
HIF1A	-0.279318	-1.78037
ZIC4	0.862806	-1.78415
TFEB	-4.5107	-1.78526
MEF2C	-4.70298	-1.79261
CREB3L1	-0.686557	-1.79347
HOXC5	1.20731	-1.79749
HES7	1.04936	-1.82619
CEBPB	-0.0635477	-1.83661
STAT2	-1.36731	-1.86541
HOXD10	-0.884021	-1.87418
NKX62	1.36309	-1.88261
BHLHE41	-2.49186	-1.88687
FOXE1	-4.73873	-1.89602
BHLHE40	-3.32329	-1.89765
VTN	0.0401539	-1.91374
PITX3	-0.0551678	-1.91626
BPTF	-1.37965	-1.93228
ARNTL	-5.0537	-1.93767
PURA	-3.04514	-1.97131
MYPOP	-2.54884	-1.97322
NPAS4	-0.167348	-1.99842
OTX1	-0.444202	-2.0284
ETV7	-1.71457	-2.02956
PAX8	-2.02669	-2.03314
LMX1B	-0.406586	-2.03873
GSC2	1.2895	-2.0495
VENTX	-0.65062	-2.05018
ARNTL2	-5.1766	-2.08787
MBD2	-0.490037	-2.09482
NFATC3	-1.53981	-2.10821
USF2	-4.18646	-2.14317
ONECUT2	-2.1614	-2.15321
HOXB4	1.1901	-2.16628
SPI1	-3.60473	-2.18226
EGR4	-2.24802	-2.19208
RFX1	-4.71922	-2.20226
SOX21	0.445677	-2.21746
CPEB1	-3.82624	-2.24847
HOXD8	-3.89389	-2.27303
CEBPD	-0.573743	-2.27708
ZNF384	-1.98009	-2.29158
CEBPZ	-5.94356	-2.29371
ZNF333	-0.0693378	-2.31276
BARHL2	-1.44942	-2.31536
NR2E1	-0.508038	-2.44733
TFAP2D	-0.474972	-2.45689
RARB	-2.18406	-2.4703
HES4	0.850224	-2.47943
FOXO3	-2.47585	-2.48431
FOXE3	-2.51622	-2.48431
FOXD1	-2.51622	-2.48431
USF1	-3.26931	-2.49136
ARID3A	-4.73523	-2.49165
FOXP3	-2.20973	-2.49299
FOXD4L3	-2.20973	-2.49299
FOXD4L5	-2.20973	-2.49299
FOXD4L6	-2.20973	-2.49299
FOXD4L4	-2.20973	-2.49299
FOXD4L2	-2.20973	-2.49299
RFX7	-7.90991	-2.50309
NR1D1	-0.516646	-2.5215
RFX6	-7.11663	-2.53666
DMRT2	-1.87115	-2.54695
HOXC13	-0.0190084	-2.58834
STAT1	-0.892305	-2.60725
GMEB1	-0.0603518	-2.65219
ARID3B	-0.374101	-2.66018
MEF2D	-4.95323	-2.67482
FUBP1	-4.87194	-2.67932
SPIC	-3.13714	-2.70701
EGR3	-0.0529455	-2.71733
IRF3	-0.821068	-2.7246
ARID2	-3.5314	-2.72487
MLL	-2.62635	-2.73737
RREB1	-1.66789	-2.76486
ETV6	-4.95318	-2.77838
HOXC9	0.607622	-2.79383
ZBTB7C	-1.58739	-2.8424
NFYC	-3.95933	-2.84519
SPIB	-3.94748	-2.85712
CEBPE	-1.8163	-2.86599
CREB3L2	-0.652905	-2.88019
IRF1	-4.7437	-2.8814
TCFL5	-1.70343	-2.9264
OTX2	0.117638	-2.94483
KLF15	-2.2011	-2.99205
MYCL1	0.827574	-3.00495
ZBTB7A	-1.69278	-3.0052
ZFP161	-0.518272	-3.00591
IRF6	0.0392877	-3.01026
LHX3	0.254405	-3.06724
MLXIPL	-4.38862	-3.09066
PATZ1	-0.990034	-3.13474
ZBTB4	-1.41805	-3.17256
TFEC	-5.33057	-3.2323
ZBTB33	-3.60516	-3.31853
AC0021266	-5.16546	-3.35375
MEF2B	-5.16546	-3.35375
ATF6	-1.11035	-3.39936
CTCFL	-0.295093	-3.45435
NFIL3	-3.2704	-3.45638
MECP2	1.42307	-3.50465
ZNF281	-2.29231	-3.54818
NFE2	0.360588	-3.57485
ATF4	-1.20206	-3.58695
KLF13	-3.07479	-3.63872
KLF10	-3.07479	-3.63872
ZNF740	-1.81386	-3.68911
RFX8	-6.64904	-3.72642
NR0B1	-0.673278	-3.75926
ETV2	-7.7488	-3.86021
MLX	-3.88692	-3.88834
MEF2A	-5.26617	-4.04112
FOSB	0.989398	-4.0912
NFAT5	1.52688	-4.11752
NRF1	-7.13238	-4.17619
CEBPG	-0.892966	-4.33432
NFYB	-6.73316	-4.46786
ATF2	-8.4143	-4.52429
EGR2	-2.12126	-4.53642
DNMT1	-2.47642	-4.70817
CR7538031	-2.48925	-4.77344
ATF6B	-2.48925	-4.77344
CR9257962	-2.48925	-4.77344
AL6628286	-2.48925	-4.77344
PBX3	-3.97341	-4.88726
ZNF148	-3.94147	-4.93598
XBP1	-2.93122	-4.94306
HLF	-4.07295	-5.15586
HMGA1	-5.47093	-5.21648
FOSL2	-0.499953	-5.26854
BATF	1.8154	-5.45279
ERG	-8.2111	-5.45975
DBP	-3.81517	-5.49775
SMAD5	-1.89824	-5.57018
KLF6	-5.68023	-5.73623
EGR1	-2.75547	-5.77716
ZNF219	-5.94068	-5.79205
ZFP42	-8.34392	-5.81673
SPDEF	-5.12937	-5.83945
JUNB	1.59002	-6.02237
ATF3	-5.21123	-6.10089
KLF5	-4.51006	-6.12419
YY2	-10.3978	-6.1426
JDP2	0.994604	-6.2678
ELF1	-6.74564	-6.27358
ENSG00000235187	-7.93476	-6.27921
JUN	0.920631	-6.29514
FOS	1.80773	-6.36042
ERF	-7.89912	-6.39632
BACH2	-2.20145	-6.4312
ETS1	-8.06611	-6.52441
KLF4	-4.0423	-6.59743
KLF14	-6.09294	-6.67174
KLF11	-6.09294	-6.67174
BATF3	-3.48645	-6.86931
YY1	-9.05548	-6.87715
SMARCC1	1.29356	-6.95403
WT1	-5.6152	-7.02011
ELF5	-6.75222	-7.06434
ELK4	-6.50097	-7.11752
FLI1	-8.3558	-7.2797
NR2C2	-6.70408	-7.29264
FOSL1	0.375674	-7.44953
BACH1	0.0962624	-7.48231
ETV5	-6.93344	-7.53978
KLF16	-6.91795	-7.68147
JUND	0.208756	-7.79213
EHF	-8.27127	-7.90175
ELF3	-10.0738	-7.95933
ETV1	-8.02149	-8.05905
SP3	-6.01873	-8.12915
SP2	-8.29201	-8.18866
SP1	-7.0504	-8.22475
SP4	-6.50006	-8.32167
FEV	-8.92707	-8.34896
SP8	-5.52129	-8.54376
SP7	-5.52129	-8.54376
SP9	-5.52129	-8.54376
ETV4	-8.36428	-8.61048
ELK1	-8.27293	-8.75021
GABPA	-9.92773	-8.78821
E4F1	-6.77239	-8.81904
ELF4	-9.07998	-8.93436
SP6	-7.57862	-9.1425
SP5	-7.57862	-9.1425
ELK3	-8.43979	-9.20969
ETV3	-9.43857	-9.30349
KLF7	-6.95495	-9.66881
KLF2	-6.82868	-9.79082
ATF7	-7.24117	-10.7408
CREM	-6.16047	-10.7828
CREB3L3	-5.45305	-11.0267
CREB3	-5.45305	-11.0267
CREB3L4	-5.45305	-11.0267
ATF1	-5.71532	-11.0384
CREB5	-7.28722	-11.8188
CREB1	-7.53263	-13.8237

## Sheet: SupplementaryTable5
Supplementary Table 5. Gene list of DEG and the associated genes with downregulated peaks in BT549 (related to Figure 4g)
	Associated genes with downregulated peaks by siFOXD1#1	Associated genes with downregulated peaks by siFOXD1#2	Downregulated genes by siFOXD1 (RNA-seq)
1	A4GALT	A4GALT	PLEKHG5
2	AAGAB	AAGAB	NUCKS1
3	AARD	AARD	IL2RA
4	ABCA1	ABL1	DHTKD1
5	ABCC12	ABO	ZNF25
6	ABCC2	ACSL1	FGFR2
7	ABCD3	ACTN1	TRIM6
8	ABLIM2	ADAM9	TRIM6-TRIM34
9	ABO	ADAMTS18	TRIM5
10	ABRA	ADAMTS3	TCP11L1
11	ABTB2	ADAMTS6	SYTL2
12	ACAA1	ADCY8	SSPN
13	ACO1	ADGRV1	VDR
14	ACOD1	ADHFE1	SLC4A8
15	ACOT12	AGO2	TMTC3
16	ACOT7	AGPAT2	TMTC4
17	ACOX3	AHRR	ANG
18	ACSS1	AKR1E2	FANCM
19	ACSS2	ALCAM	L3HYPDH
20	ACTG1	ALDH1A1	CSPG4
21	ACTL7B	ALDH1A3	MEIOB
22	ACTN1	ALDH3A1	VASN
23	ADA	AMBRA1	ULK2
24	ADAM12	AMELX	TNRC6C
25	ADAM19	ANGPTL1	PHOSPHO2-KLHL23
26	ADAMTS12	ANKDD1B	KLHL23
27	ADAMTS15	ANKEF1	IQCA1
28	ADAMTS3	ANKH	COL6A3
29	ADAMTS9	ANKRD12	PRNP
30	ADCK5	ANKRD28	GTSE1
31	ADGRG6	ANKRD50	GOLGA4
32	ADGRV1	ANO6	CTDSPL
33	ADHFE1	ANTXR2	NPHP3
34	ADK	ANXA1	FNIP2
35	ADORA2A	ANXA2R	FOXD1
36	ADORA2B	APCDD1L	MEF2C
37	ADORA3	ARAP3	HTR1B
38	ADRA1B	ARFGAP3	ADGRG6
39	AFAP1	ARHGAP12	QKI
40	AFF3	ARHGAP26	FKBP14
41	AGK	ARHGAP6	INHBA
42	AGO2	ARID2	GBAS
43	AGPAT2	ARL10	CDK6
44	AGPAT3	ARL3	TSPAN33
45	AGRN	ARRDC3	DENND2A
46	AGXT2	ARSB	RAB11FIP1
47	AHDC1	ARSD	MYBL1
48	AHNAK	ASB7	MTDH
49	AK4	ASB8	STX17
50	AK5	ATG7	SLC44A1
51	AKR1E2	ATP2B2	INIP
52	AKT1S1	ATP9A	MXRA5
53	ALCAM	AUH	NLGN4X
54	ALDH3A1	AUTS2	MOSPD2
55	ALDH3B1	AVPI1	AR
56	ALG14	AZIN1	HMGN5
57	ALPK2	B3GNT5
58	AMER1	BABAM2
59	AMMECR1	BACH2
60	AMOTL2	BBS12
61	AMZ1	BCAS1
62	ANGEL1	BCL7C
63	ANGPT1	BDKRB1
64	ANGPTL1	BICC1
65	ANGPTL4	BMI1
66	ANK1	BMP3
67	ANK2	BMP7
68	ANKDD1B	BNC2
69	ANKEF1	BOD1
70	ANKH	BOD1L1
71	ANKRD11	BRF1
72	ANKRD13D	BSN
73	ANKRD28	BTN3A2
74	ANLN	C14orf105
75	ANPEP	C19orf12
76	ANXA11	C1GALT1C1
77	ANXA13	C1QTNF9
78	ANXA2	C1orf159
79	ANXA6	C1orf185
80	AOX1	C5orf63
81	AP2S1	C8orf22
82	AP3B1	C8orf37
83	AP3S2	C9
84	AP5Z1	CA6
85	APBB1IP	CABYR
86	APCDD1L	CACNA1C
87	APLNR	CAMK1D
88	APOBEC3B	CAMK4
89	APOL1	CASZ1
90	APOL6	CAVIN2
91	AQP7	CBLB
92	AREL1	CBX5
93	ARF6	CCDC106
94	ARFGAP3	CCDC130
95	ARFIP1	CCDC28A
96	ARFRP1	CCDC3
97	ARGLU1	CCNH
98	ARHGAP12	CD1D
99	ARHGAP17	CD226
100	ARHGAP18	CD38
101	ARHGAP21	CDC42EP3
102	ARHGAP23	CDH1
103	ARHGAP44	CDH3
104	ARHGEF10	CDH9
105	ARHGEF16	CDK18
106	ARHGEF19	CDKN1B
107	ARHGEF2	CDKN2A
108	ARHGEF3	CDKN2C
109	ARID1B	CDYL
110	ARL4C	CEBPB
111	ARL5B	CENPU
112	ARL6IP5	CEP85
113	ARL6IP6	CHIC1
114	ARPC1A	CHML
115	ARPC1B	CHMP6
116	ARRDC3	CHRAC1
117	ARSB	CHRDL2
118	ARSI	CHRM4
119	ARTN	CHRNB3
120	ASAP2	CLDN23
121	ASB13	CLIC6
122	ASB6	CLMP
123	ASCC1	CLOCK
124	ASH2L	CLYBL
125	ASMT	CNKSR3
126	ASS1	CNOT9
127	ATF1	CNTRL
128	ATF5	COL16A1
129	ATG101	COL21A1
130	ATG16L2	COL4A3BP
131	ATG7	COMMD3
132	ATP13A2	COMMD3-BMI1
133	ATP1B3	COPB2
134	ATP2B2	COPZ1
135	ATP2B4	COQ7
136	ATP6AP1L	CORO1C
137	ATP6AP2	COX6C
138	ATP8A2	COX7C
139	ATP9A	CPM
140	ATXN1	CPSF6
141	AUH	CRB2
142	AURKB	CREB1
143	AUTS2	CRIM1
144	AXL	CRISPLD2
145	AZIN1	CRYZL1
146	AZIN2	CSGALNACT2
147	AZU1	CTAGE1
148	B3GNT5	CTIF
149	B4GALNT3	CTSO
150	B4GALT1	CUBN
151	BABAM2	CWC27
152	BACH1	CXCL1
153	BAG3	CXCL8
154	BAHCC1	CYP2W1
155	BAHD1	CYYR1
156	BAMBI	DAB2
157	BANF2	DAG1
158	BASP1	DAGLB
159	BBS12	DAP
160	BBX	DBP
161	BCAP29	DCAF4
162	BCAR1	DCPS
163	BCAR3	DCTD
164	BCAS1	DDIT4
165	BCAS4	DDR1
166	BCL2L1	DEPDC1B
167	BCL3	DHRS3
168	BCL6	DLGAP1
169	BCL9L	DMRT1
170	BCOR	DMRT2
171	BDKRB1	DNAI1
172	BEGAIN	DNAJB12
173	BET1	DNASE1L3
174	BHLHE40	DST
175	BHMG1	DSTYK
176	BICC1	DUPD1
177	BICRA	DUSP4
178	BID	DUSP5
179	BIN1	DUSP6
180	BIRC3	DYRK3
181	BIVM-ERCC5	ECI2
182	BLID	EEA1
183	BLM	EEF1E1
184	BLOC1S5	EEF1E1-BLOC1S5
185	BLVRA	EFEMP1
186	BMF	EFR3A
187	BMP7	EGFR
188	BMP8A	EHBP1
189	BMPR2	EIF3E
190	BNC2	EIF3H
191	BOD1L1	ELAVL2
192	BRCA2	ELFN1
193	BRD4	ELOVL7
194	BRD9	EML1
195	BTBD16	EML6
196	BTN3A2	ENSG00000173366
197	BTN3A3	ENSG00000255275
198	BUD23	ENSG00000266826
199	BUD31	ENSG00000281883
200	BZW1	ENSG00000282246
201	C10orf90	ENTPD4
202	C11orf52	EOMES
203	C11orf91	ERFE
204	C12orf57	ERG
205	C12orf65	ERLIN2
206	C14orf105	ERRFI1
207	C14orf159	ESM1
208	C15orf48	ETS1
209	C16orf45	EVL
210	C16orf72	EXOC3
211	C19orf24	EYA1
212	C1QTNF3-AMACR	EYA2
213	C1QTNF9	EZH2
214	C1orf159	F2R
215	C20orf141	F2RL1
216	C2CD2	FAM110B
217	C3orf62	FAM20B
218	C6orf106	FAM46A
219	C7orf73	FAM50B
220	C8orf88	FAS
221	C9	FBXO32
222	C9orf3	FERD3L
223	CA6	FEZ2
224	CA9	FGD2
225	CAB39L	FGF12
226	CABIN1	FGF2
227	CABLES1	FGF5
228	CABYR	FGF7
229	CACNA1A	FGFBP1
230	CACNA1C	FGFR2
231	CACNA1E	FHOD3
232	CACNG2	FIBCD1
233	CALML3	FKBP4
234	CALR	FLNB
235	CAMK2A	FOXM1
236	CAMK2D	FRMD4A
237	CAMK2G	FRS2
238	CAMKV	FUT10
239	CAMSAP1	GALK2
240	CAMTA1	GALNT2
241	CAPN2	GBE1
242	CAPSL	GCNT1
243	CAPZA2	GDF6
244	CAPZB	GLIS3
245	CARD10	GLUD2
246	CARHSP1	GMNC
247	CARMIL1	GMPPA
248	CAST	GNG4
249	CASZ1	GPR146
250	CATIP	GPR183
251	CATSPER3	GPR84
252	CAV1	GPRIN2
253	CAV2	GRAMD2B
254	CAVIN2	GRAP2
255	CAVIN3	GRB7
256	CBLB	GRHL2
257	CBLC	GRHPR
258	CBX4	GSDMC
259	CBX7	GSN
260	CCDC106	GSTA4
261	CCDC112	HACL1
262	CCDC114	HAS2
263	CCDC28A	HDDC2
264	CCDC51	HERC5
265	CCDC81	HES5
266	CCDC97	HIST1H2AG
267	CCL27	HIST1H2AK
268	CCNA2	HIST1H2AM
269	CCNB2	HIST1H2BE
270	CCND1	HIST1H2BJ
271	CCNDBP1	HIST1H2BO
272	CCNH	HIST1H3B
273	CD109	HIST1H3J
274	CD151	HIST1H4B
275	CD180	HIST1H4E
276	CD28	HIST1H4H
277	CD38	HMBOX1
278	CD40LG	HMHB1
279	CD44	HMMR
280	CD47	HMOX1
281	CD7	HNF4G
282	CD70	HNRNPA1
283	CD82	HORMAD2
284	CD83	HOXC12
285	CDADC1	HOXC13
286	CDAN1	HRH1
287	CDC25A	HS2ST1
288	CDC25B	HSD17B7
289	CDC25C	HSPA8
290	CDC42BPG	HTR1B
291	CDC42EP1	IBTK
292	CDC7	ICK
293	CDCA5	IDH2
294	CDCA7	IER3
295	CDCP1	IFFO2
296	CDH1	IFI16
297	CDH17	IFNE
298	CDH3	IFT46
299	CDHR3	IFT80
300	CDIPT	IGF2BP3
301	CDK10	IKBKG
302	CDK15	IKZF3
303	CDK17	IL15
304	CDK18	IL1RAP
305	CDK6	ILKAP
306	CDKN2A	IMPAD1
307	CDS1	INPP4B
308	CDYL	IPCEF1
309	CEACAM16	IPO9
310	CEBPB	IRF1
311	CEBPD	IRF2BP2
312	CEBPZOS	ISM1
313	CENPU	ITGA3
314	CEP104	ITGB1
315	CEP120	ITPKA
316	CEPT1	ITPRIPL2
317	CETP	ITSN1
318	CFB	JADE1
319	CFDP1	JRK
320	CHAF1B	KANK1
321	CHD9	KANSL1L
322	CHGB	KAT6B
323	CHKA	KCNG1
324	CHML	KCNJ12
325	CHMP2B	KCNJ15
326	CHMP6	KCNS2
327	CHRAC1	KIAA1191
328	CHRDL1	KIAA1644
329	CHRNA10	KIF13B
330	CHRNA2	KIF14
331	CHRNA9	KIRREL1
332	CHST14	KITLG
333	CHST3	KLF10
334	CHST7	KLF14
335	CHSY1	KLF6
336	CIB3	KLF7
337	CIITA	KLLN
338	CIRBP	KMO
339	CITED2	KRR1
340	CITED4	KRT80
341	CKAP5	KSR1
342	CLASP1	LAMA3
343	CLDN14	LAMA4
344	CLDN23	LANCL2
345	CLEC16A	LCP1
346	CLEC3B	LEMD1
347	CLIC1	LGALS3BP
348	CLIC5	LHFPL2
349	CLIC6	LIF
350	CLK4	LINGO2
351	CLMP	LMO4
352	CLN8	LOXL2
353	CLOCK	LPAR6
354	CLSTN1	LPIN3
355	CMAS	LRCH1
356	CMTM4	LRP1
357	CNBP	LRRC8D
358	CNIH3	LSM6
359	CNOT6L	LY6K
360	CNR2	LYL1
361	COA1	LYPLAL1
362	COL13A1	LYST
363	COL15A1	LYZL1
364	COL16A1	LYZL2
365	COL18A1	MAD1L1
366	COL1A1	MAFA
367	COL1A2	MALSU1
368	COL4A2	MAP1LC3B2
369	COL4A3BP	MAP2K3
370	COL6A1	MAP3K7
371	COL6A3	MARVELD2
372	COL8A1	MB21D2
373	COPG1	MCF2L2
374	COPRS	MDFIC
375	COPS8	MED13L
376	CORO1C	MED21
377	CORO2A	METTL12
378	COX4I2	METTL21A
379	COX7C	MFSD12
380	CPA1	MGRN1
381	CPA5	MICAL2
382	CPEB2	MICALCL
383	CPLX1	MKLN1
384	CPM	MPC1
385	CPN2	MPP6
386	CPNE4	MRC1
387	CPNE7	MRPL33
388	CPSF1	MT1F
389	CPSF6	MT2A
390	CRAT	MTAP
391	CRB2	MTBP
392	CREB1	MTUS2
393	CREB3L1	MYBL1
394	CREB3L2	MYC
395	CREG2	NAV1
396	CRELD2	NCALD
397	CRISPLD2	NDUFV2
398	CRTC3	NEU2
399	CRYBG1	NFATC2
400	CRYL1	NFIX
401	CSF1	NFKBIZ
402	CSF1R	NHLRC3
403	CSF2	NHSL1
404	CSGALNACT1	NID1
405	CSGALNACT2	NIPAL1
406	CSNK1D	NIPAL2
407	CSRP1	NKX3-1
408	CSTB	NNMT
409	CTAGE1	NPC1
410	CTBP2	NPFFR2
411	CTCF	NPR3
412	CTIF	NPY4R
413	CTLA4	NR2F2
414	CTNNAL1	NR3C1
415	CTNNBIP1	NR5A2
416	CTRB1	NRDC
417	CTRC	NRG1
418	CTSB	NRP1
419	CTSE	NRP2
420	CTU2	NTMT1
421	CUBN	NTN4
422	CXADR	NUDCD2
423	CXCL1	NUDT16L1
424	CXCL8	NXPE3
425	CYB561	OBP2B
426	CYB5R3	OR1D5
427	CYP26A1	OR2S2
428	CYP27C1	OSBPL6
429	CYP4V2	OSBPL9
430	CYTH4	OTOGL
431	CYYR1	OTULIN
432	D2HGDH	OTX1
433	DAB2	P3H2
434	DAB2IP	PADI1
435	DAGLB	PADI3
436	DALRD3	PAPPA
437	DAP3	PAQR6
438	DAPK1	PARD3B
439	DBN1	PARP12
440	DCAF10	PARVG
441	DCAF7	PBK
442	DCBLD2	PCDH1
443	DCPS	PDCD1LG2
444	DCSTAMP	PDE4D
445	DCT	PDGFC
446	DCTD	PDIA4
447	DDIT4	PDK2
448	DDR1	PEF1
449	DDR2	PEX14
450	DDX31	PF4
451	DDX58	PFKM
452	DEFB136	PGBD5
453	DENND3	PGRMC2
454	DEPDC5	PHLDA1
455	DFFB	PHYHIPL
456	DFNA5	PIAS3
457	DGKA	PIM1
458	DGKD	PIP4K2A
459	DGKZ	PITRM1
460	DHDH	PITX1
461	DHRS3	PKP3
462	DHX15	PLAU
463	DHX30	PLEKHF1
464	DHX8	PLEKHG4B
465	DIAPH1	PLEKHG5
466	DIEXF	PLEKHG7
467	DIO3	PLEKHH3
468	DIP2B	PLPBP
469	DIXDC1	PMEPA1
470	DLD	PMFBP1
471	DLGAP1	PNPT1
472	DLGAP2	POLD3
473	DLGAP4	PPARA
474	DLK1	PPP1R12A
475	DLX1	PRAG1
476	DLX2	PRDM8
477	DMAP1	PRKRA
478	DMPK	PRPF4B
479	DMRT1	PRTG
480	DNAH5	PRUNE2
481	DNAJB12	PSCA
482	DNAJB14	PSMC3
483	DNAJB2	PTPA
484	DNAJB6	PTPN1
485	DNAJC21	PXDNL
486	DNASE1L3	QKI
487	DNASE2	QPCT
488	DNMBP	QRFP
489	DOCK2	R3HCC1
490	DOPEY2	RAB14
491	DPEP1	RAB31
492	DPF3	RAD21
493	DPY19L1	RAD51B
494	DRAM2	RAI1
495	DRC1	RAP1GAP2
496	DSCR3	RASA1
497	DSN1	RASSF6
498	DUSP4	RB1
499	DUSP7	RBBP5
500	DUT	RBBP6
501	DYNAP	RBBP8
502	DYRK1A	RBM7
503	DZIP1	RCAN1
504	ECE1	RCBTB2
505	ECI2	RERE
506	EDIL3	RGS4
507	EDRF1	RHNO1
508	EED	RIN2
509	EEF1E1-BLOC1S5	RNF122
510	EEF2K	RNF213
511	EEPD1	RNLS
512	EFCAB1	ROPN1L
513	EFHD2	RPE65
514	EFNA1	RPS6KA2
515	EGFR	RSPO2
516	EHD1	RSU1
517	EHD2	RTN4
518	EHD4	RTTN
519	EIF2B2	SAMHD1
520	EIF3D	SARAF
521	EIF3H	SDHA
522	EIF3I	SELENOP
523	EIF4EBP1	SEMA4B
524	EIF4H	2023-09-04
525	ELAC2	SERP2
526	ELF4	SFI1
527	ELFN1	SHB
528	ELFN2	SIRPA
529	ELK3	SIRPG
530	ELL2	SIX1
531	ELMSAN1	SIX6
532	ELOA	SLC10A7
533	ELOC	SLC20A2
534	ELOVL5	SLC22A5
535	EMC3	SLC24A3
536	EML1	SLC25A37
537	EML2	SLC25A51
538	EMP1	SLC26A11
539	EMP3	SLC2A7
540	ENAH	SLC35F4
541	ENC1	SLC39A13
542	ENO1	SLC45A1
543	ENO3	SLC46A2
544	ENPP4	SLC4A7
545	ENPP6	SLC6A1
546	ENSG00000173366	SLC6A11
547	ENSG00000203546	SLC7A1
548	ENSG00000241962	SLCO3A1
549	ENSG00000255275	SLF2
550	ENSG00000258724	SMAD3
551	ENSG00000258728	SMAD7
552	ENSG00000258989	SMARCA2
553	ENSG00000260643	SMARCA5
554	ENSG00000264545	SMC3
555	ENSG00000272410	SMC4
556	ENSG00000281883	SMG5
557	ENSG00000282246	SMIM2
558	ENSG00000284292	SMUG1
559	ENSG00000284512	SNAP25
560	ENSG00000284552	SNCAIP
561	ENTPD4	SNRPE
562	ENTPD6	SNTB1
563	EPAS1	SNTG1
564	EPB41L4A	SNX18
565	EPHA2	SNX30
566	EPHB4	SOX13
567	EPHX3	SPAAR
568	EPN1	SPAG6
569	EPN2	SPATA13
570	EPOR	SPATA8
571	EPPK1	SPEG
572	EPS8L3	SPP2
573	ERBIN	SPRY1
574	ERCC3	SREBF1
575	ERCC5	SSH1
576	ERFE	ST3GAL4
577	ERG	ST8SIA2
578	ERGIC1	STARD4
579	ERI3	STAT6
580	ERRFI1	STC2
581	ETS1	STK38
582	ETS2	STK38L
583	ETV4	STRBP
584	EVA1A	STX11
585	EVA1B	STX16
586	EVA1C	SUFU
587	EVL	SUPT7L
588	EXD3	SUSD1
589	EXOC3	SVIL
590	EXT1	SYCE1L
591	EYA2	SYK
592	F2	SYNC
593	FAAP100	TAB2
594	FAAP20	TAF1B
595	FABP12	TARS
596	FAF2	TASP1
597	FAM120A	TBL1XR1
598	FAM129B	TBXAS1
599	FAM131C	TENM2
600	FAM155A	TESMIN
601	FAM189A1	TFAP2C
602	FAM19A3	TFEC
603	FAM208A	TGIF1
604	FAM20B	TIMM10
605	FAM20C	TIMP2
606	FAM46A	TM2D2
607	FAM83C	TM9SF2
608	FAM83G	TMEFF2
609	FAM84B	TMEM165
610	FANCC	TMEM217
611	FANCD2	TMEM236
612	FANK1	TNFRSF14
613	FAS	TNFRSF25
614	FAT4	TNFSF18
615	FBLIM1	TNFSF4
616	FBLN2	TNRC6A
617	FBN1	TNRC6B
618	FBXO15	TOMM20
619	FBXO18	TP63
620	FBXO32	TPD52L1
621	FBXO5	TPGS2
622	FBXW11	TRIB1
623	FBXW5	TRIM32
624	FCHSD2	TRIM8
625	FDFT1	TRPM8
626	FEM1B	TRPS1
627	FERMT1	TTLL10
628	FEZF2	TUBE1
629	FGF1	TWF2
630	FGF2	TWISTNB
631	FGFBP1	TXNDC2
632	FGFR1OP	UGCG
633	FGGY	ULK2
634	FHOD3	UQCC3
635	FIBCD1	USP29
636	FKBP4	USP37
637	FKBP9	USP44
638	FLNA	UST
639	FLNB	UTRN
640	FMNL2	VAMP4
641	FMO1	VGLL4
642	FMO2	VPS13D
643	FNBP1L	WDR11
644	FOSL2	WDR43
645	FOXB1	WDYHV1
646	FOXD1	WLS
647	FOXI1	WNT7B
648	FOXK1	WSB1
649	FOXM1	WWC2
650	FOXS1	XKR9
651	FRAT2	YEATS4
652	FREM1	YIPF5
653	FRK	YWHAQ
654	FRMD4A	ZBP1
655	FRS2	ZC2HC1A
656	FSCN1	ZC3H11B
657	FTH1	ZC3H3
658	FTO	ZCCHC13
659	FUBP3	ZCCHC7
660	FUT10	ZDHHC7
661	FXN	ZEB1
662	FZD7	ZFHX3
663	G2E3	ZFHX4
664	G3BP1	ZFP36L1
665	GABRP	ZHX3
666	GADD45B	ZIC5
667	GADL1	ZIM2
668	GALE	ZMYND8
669	GALNT12	ZNF146
670	GALNT2	ZNF217
671	GALT	ZNF281
672	GAPVD1	ZNF283
673	GAS1	ZNF326
674	GAS6	ZNF362
675	GBF1	ZNF391
676	GBGT1	ZNF438
677	GBP3	ZNF474
678	GBP5	ZNF565
679	GCH1	ZNF629
680	GCM1	ZNF785
681	GCNT4
682	GCSH
683	GDF15
684	GEM
685	GFPT2
686	GGA1
687	GGT5
688	GIPC1
689	GIPC2
690	GLI4
691	GLIPR1
692	GLOD4
693	GM2A
694	GMNC
695	GMPR
696	GNA12
697	GNAS
698	GNG7
699	GOLPH3
700	GON4L
701	GPATCH1
702	GPBP1L1
703	GPC6
704	GPD1L
705	GPER1
706	GPR157
707	GPR4
708	GPRIN2
709	GPSM2
710	GPX4
711	GRAMD2A
712	GRB7
713	GRHL2
714	GRHL3
715	GRHPR
716	GRIK1
717	GRIN2A
718	GRIN2B
719	GRPEL1
720	GSG1L
721	GSKIP
722	GSS
723	GSTA4
724	GSTM3
725	GSTO2
726	GTF2I
727	GTF2IRD1
728	GYPC
729	H1F0
730	H2AFY
731	H2AFY2
732	H2AFZ
733	H6PD
734	HAAO
735	HABP2
736	HACD1
737	HACL1
738	HAPLN1
739	HAS2
740	HAS3
741	HCAR1
742	HDAC11
743	HDAC4
744	HDAC7
745	HECTD1
746	HES1
747	HES5
748	HEY1
749	HGF
750	HGH1
751	HGSNAT
752	HIF1A
753	HIST1H1B
754	HIST1H2AG
755	HIST1H2AK
756	HIST1H2AL
757	HIST1H2AM
758	HIST1H2BH
759	HIST1H2BJ
760	HIST1H2BN
761	HIST1H2BO
762	HIST1H3B
763	HIST1H3F
764	HIST1H3J
765	HIST1H4B
766	HIST1H4G
767	HIST1H4H
768	HIVEP2
769	HK1
770	HLCS
771	HM13
772	HMBOX1
773	HMGA1
774	HMGA2
775	HMGCR
776	HMHB1
777	HNRNPA2B1
778	HNRNPUL1
779	HORMAD2
780	HOXB3
781	HOXB4
782	HPCAL1
783	HPRT1
784	HRH1
785	HSD17B4
786	HSD17B7
787	HSH2D
788	HSPA8
789	HSPB1
790	HTRA3
791	HTRA4
792	HYLS1
793	IBTK
794	ICAM1
795	ICK
796	ID1
797	ID3
798	IDH2
799	IER2
800	IER3
801	IER5
802	IFFO2
803	IFNAR1
804	IFNE
805	IFNGR2
806	IFNLR1
807	IFT52
808	IFT57
809	IGF1R
810	IGF2BP2
811	IGFBP3
812	IGFBP4
813	IGFN1
814	IKBKE
815	IKZF3
816	IL11RA
817	IL12B
818	IL15RA
819	IL16
820	IL17RC
821	IL1R2
822	IL1RAP
823	IL21R
824	IL22RA1
825	IL4R
826	IL5
827	IL6
828	IL7
829	IL7R
830	ILKAP
831	IMPA1
832	INCENP
833	INF2
834	INPP5F
835	INTS10
836	IP6K2
837	IPO9
838	IQSEC2
839	IRAK2
840	IRF1
841	IRF2
842	IRF2BP2
843	IRF2BPL
844	IRGM
845	IRX3
846	ISCA2
847	ISLR
848	ITGA11
849	ITGA3
850	ITGB1
851	ITGB1BP1
852	ITGB6
853	ITPKA
854	ITPR1
855	ITPRIP
856	ITPRIPL2
857	IZUMO1R
858	JADE1
859	JAK1
860	JCAD
861	JPH3
862	JRK
863	JUN
864	KANK1
865	KAT2B
866	KAT6B
867	KATNAL1
868	KBTBD8
869	KCMF1
870	KCNE4
871	KCNG1
872	KCNIP1
873	KCNJ12
874	KCNJ15
875	KCNJ6
876	KCNK15
877	KCNK9
878	KCNMA1
879	KCNRG
880	KCNS2
881	KCTD12
882	KCTD19
883	KDELR3
884	KDM1B
885	KDM5C
886	KDM7A
887	KDM8
888	KIAA1147
889	KIAA1210
890	KIAA1217
891	KIAA1328
892	KIAA1522
893	KIAA1549L
894	KIAA1644
895	KIF13B
896	KIF14
897	KIF16B
898	KIF1BP
899	KIF24
900	KLF10
901	KLF14
902	KLF17
903	KLF4
904	KLF6
905	KLHDC4
906	KLHL38
907	KLLN
908	KLRD1
909	KLRK1
910	KMO
911	KMT2E
912	KPNA5
913	KPNA7
914	KRR1
915	KRT80
916	KRTAP19-8
917	KSR1
918	LAMA3
919	LAMA5
920	LAMB1
921	LAMC2
922	LANCL2
923	LAPTM4A
924	LARS2
925	LAX1
926	LCK
927	LCP1
928	LDB2
929	LDHAL6B
930	LDHD
931	LECT2
932	LEMD1
933	LEPROTL1
934	LGALS3
935	LGALS3BP
936	LHFPL2
937	LHFPL6
938	LIF
939	LIM2
940	LIMD1
941	LIMK1
942	LIMS3
943	LIN9
944	LIPT2
945	LLPH
946	LMO4
947	LONRF3
948	LOX
949	LOXL1
950	LOXL2
951	LPAR1
952	LPAR6
953	LPCAT1
954	LPIN1
955	LPP
956	LRCH1
957	LRP1
958	LRP10
959	LRP5
960	LRRC28
961	LRRC32
962	LRRC8C
963	LRRC8D
964	LRRK1
965	LRSAM1
966	LSG1
967	LTBP1
968	LTBP2
969	LTBP3
970	LTBR
971	LY6E
972	LY6K
973	LY6L
974	LYAR
975	LYL1
976	LYST
977	LYZL1
978	LYZL2
979	MACF1
980	MAD1L1
981	MAEA
982	MAFK
983	MAK16
984	MALL
985	MALRD1
986	MALT1
987	MAML2
988	MAMLD1
989	MAP10
990	MAP1LC3B
991	MAP1LC3B2
992	MAP2K3
993	MAP3K20
994	MAP3K7
995	MAP4K4
996	MAPK11
997	MAPK1IP1L
998	MAPK9
999	MAPKAP1
1000	2023-03-10
1001	2023-03-04
1002	MARCKS
1003	MARF1
1004	MAT2A
1005	MATN2
1006	MAVS
1007	MB
1008	MBLAC2
1009	MBOAT4
1010	MBP
1011	MCF2L2
1012	MCFD2
1013	MDS2
1014	ME3
1015	MEAF6
1016	MED13L
1017	MED30
1018	MEF2A
1019	MEGF6
1020	MELK
1021	MEOX1
1022	MESP2
1023	MET
1024	METTL21A
1025	METTL4
1026	MEX3C
1027	MFAP2
1028	MFSD10
1029	MGAT4A
1030	MGME1
1031	MGRN1
1032	MICAL3
1033	MICALCL
1034	MID1IP1
1035	MIDN
1036	MKL1
1037	MKLN1
1038	MKRN2
1039	MLLT10
1040	MLLT6
1041	MLPH
1042	MLX
1043	MMAA
1044	MMP14
1045	MOK
1046	MON2
1047	MORC3
1048	MPC1
1049	MPDZ
1050	MPP1
1051	MPRIP
1052	MPZL1
1053	MRC2
1054	MRI1
1055	MRPL3
1056	MRPL33
1057	MRPL36
1058	MRPL48
1059	MRPL52
1060	MRPS23
1061	MRPS28
1062	MSC
1063	MSH5
1064	MST1R
1065	MT2A
1066	MTA3
1067	MTAP
1068	MTBP
1069	MTCL1
1070	MTDH
1071	MTERF4
1072	MTMR2
1073	MTURN
1074	MUC16
1075	MUM1
1076	MVB12B
1077	MVP
1078	MXD3
1079	MXRA5
1080	MXRA7
1081	MYBL1
1082	MYBL2
1083	MYC
1084	MYD88
1085	MYH9
1086	MYL9
1087	MYLK2
1088	MYO1B
1089	MYO1E
1090	MYO9B
1091	MYOF
1092	MYOZ2
1093	MYOZ3
1094	MYPN
1095	MYPOP
1096	MZB1
1097	N4BP2L2
1098	NAA20
1099	NAA30
1100	NAB2
1101	NABP1
1102	NACC2
1103	NANOS3
1104	NAT10
1105	NAV1
1106	NBPF11
1107	NBPF3
1108	NCALD
1109	NCAM1
1110	NCAPH
1111	NCEH1
1112	NCK2
1113	NCKIPSD
1114	NCOR2
1115	NDRG1
1116	NDST1
1117	NDUFA10
1118	NDUFAF3
1119	NDUFS7
1120	NDUFV3
1121	NEBL
1122	NEDD4L
1123	NEIL3
1124	NEK2
1125	NEK6
1126	NELFCD
1127	NEU3
1128	NEURL1
1129	NFATC2
1130	NFE2L3
1131	NFIB
1132	NFIX
1133	NFKB2
1134	NFX1
1135	NGF
1136	NHLRC3
1137	NHSL1
1138	NID1
1139	NINJ1
1140	NINJ2
1141	NIPAL1
1142	NIPAL2
1143	NIPAL4
1144	NKX2-6
1145	NKX3-1
1146	NKX6-3
1147	NLRC5
1148	NMBR
1149	NMNAT2
1150	NNT
1151	NOM1
1152	NOP53
1153	NPFFR2
1154	NPLOC4
1155	NPM2
1156	NPSR1
1157	NPY4R
1158	NR2E1
1159	NR2F2
1160	NR4A3
1161	NR5A2
1162	NRARP
1163	NRDC
1164	NREP
1165	NRF1
1166	NRG1
1167	NRP1
1168	NSMCE2
1169	NT5E
1170	NTMT1
1171	NTN1
1172	NTNG1
1173	NTRK3
1174	NTSR1
1175	NUAK2
1176	NUBP2
1177	NUCB1
1178	NUDT16L1
1179	NUDT6
1180	NUP160
1181	NUP50
1182	NUP98
1183	NXN
1184	NXNL2
1185	NXPH4
1186	OBP2B
1187	ODC1
1188	OFCC1
1189	OGFRL1
1190	OLFML2A
1191	OR1M1
1192	OSBPL3
1193	OSBPL5
1194	OSBPL9
1195	OSTM1
1196	OTULIN
1197	OXR1
1198	P3H2
1199	P3H3
1200	P4HA1
1201	P4HA2
1202	P4HA3
1203	PABPC1
1204	PADI1
1205	PADI3
1206	PADI4
1207	PADI6
1208	PAG1
1209	PAIP2
1210	PALM2
1211	PANK1
1212	PANX1
1213	PAPLN
1214	PAPOLG
1215	PAPPA
1216	PAQR6
1217	PARD6B
1218	PARVG
1219	PBK
1220	PBX3
1221	PCBP3
1222	PCDHGC5
1223	PCGF3
1224	PCLAF
1225	PCMTD1
1226	PCOLCE2
1227	PCSK1
1228	PDE11A
1229	PDGFB
1230	PDHB
1231	PDHX
1232	PDIA5
1233	PDK2
1234	PDLIM7
1235	PDP1
1236	PDSS1
1237	PDXK
1238	PDZD2
1239	PDZRN3
1240	PEF1
1241	PEX14
1242	PEX26
1243	PF4
1244	PFKFB3
1245	PGBD5
1246	PGF
1247	PGM1
1248	PGM2L1
1249	PGPEP1
1250	PGPEP1L
1251	PGRMC2
1252	PHF19
1253	PHF2
1254	PHF21B
1255	PHKB
1256	PHLDA1
1257	PHLDA2
1258	PHLDA3
1259	PICALM
1260	PIEZO1
1261	PIK3CD
1262	PIK3R1
1263	PIM3
1264	PIMREG
1265	PIN4
1266	PITHD1
1267	PITPNM2
1268	PITRM1
1269	PITX1
1270	PKD1L1
1271	PKIG
1272	PKM
1273	PKN2
1274	PKNOX1
1275	PKP1
1276	PKP3
1277	PLAC1
1278	PLAC9
1279	PLAGL2
1280	PLAU
1281	PLB1
1282	PLCB1
1283	PLCB4
1284	PLD6
1285	PLEC
1286	PLEKHA2
1287	PLEKHG4
1288	PLEKHG4B
1289	PLEKHG5
1290	PLEKHG6
1291	PLET1
1292	PLIN2
1293	PLPPR3
1294	PLXNB2
1295	PMEPA1
1296	PNMA1
1297	PNRC2
1298	POFUT2
1299	POLQ
1300	POLR2L
1301	POLR3G
1302	POU2F1
1303	POU5F1B
1304	PPARA
1305	PPARGC1A
1306	PPIAL4G
1307	PPIF
1308	PPM1H
1309	PPME1
1310	PPP1R3B
1311	PPP2R1B
1312	PPP3CC
1313	PPP4R2
1314	PPP6R3
1315	PQLC2
1316	PRAG1
1317	PRAMEF1
1318	PRAMEF11
1319	PRDM1
1320	PRDM15
1321	PRDM16
1322	PREP
1323	PRICKLE2
1324	PRIMPOL
1325	PRKAB1
1326	PRKCD
1327	PRKCE
1328	PRKCQ
1329	PRKCZ
1330	PRKX
1331	PRLH
1332	PRLR
1333	PRR5
1334	PSAPL1
1335	PSAT1
1336	PSCA
1337	PSEN1
1338	PSIP1
1339	PSMB7
1340	PSMD5
1341	PSMD6
1342	PSMG1
1343	PTCD2
1344	PTCH2
1345	PTGFR
1346	PTGR2
1347	PTK2B
1348	PTPA
1349	PTPN1
1350	PTPN14
1351	PTPRG
1352	PTPRJ
1353	PTRH2
1354	PWP1
1355	PXDC1
1356	PXDN
1357	PXDNL
1358	PXK
1359	PXN
1360	PXYLP1
1361	PYGB
1362	PYM1
1363	QRFP
1364	R3HCC1
1365	RAB11FIP3
1366	RAB11FIP4
1367	RAB12
1368	RAB13
1369	RAB20
1370	RAB22A
1371	RAB27B
1372	RAB31
1373	RAB42
1374	RAB43
1375	RAB7B
1376	RAC1
1377	RAD1
1378	RAD21
1379	RAD51B
1380	RAI14
1381	RALGDS
1382	RAP2B
1383	RASA1
1384	RASA3
1385	RASGRP3
1386	RASSF1
1387	RASSF3
1388	RASSF6
1389	RAVER2
1390	RB1
1391	RBBP8
1392	RBKS
1393	RBL2
1394	RBM43
1395	RBMS1
1396	RBPJL
1397	RCC2
1398	RELA
1399	RERE
1400	REV1
1401	REV3L
1402	RFC5
1403	RFLNA
1404	RFPL4B
1405	RFX8
1406	RGS14
1407	RGS3
1408	RGS6
1409	RHEB
1410	RHNO1
1411	RHOD
1412	RHOH
1413	RHOU
1414	RIMS1
1415	RIMS2
1416	RIN2
1417	RIOK2
1418	RIPK4
1419	RIPOR1
1420	RIPOR2
1421	RITA1
1422	RLIM
1423	RMDN1
1424	RNASEH2B
1425	RNF122
1426	RNF182
1427	RNF187
1428	RNF207
1429	RNF212
1430	RNF216
1431	RNF220
1432	RNF24
1433	RNF38
1434	RNF40
1435	RNF44
1436	RNLS
1437	ROR1
1438	RPAP1
1439	RPL10A
1440	RPL18
1441	RPL22L1
1442	RPL27A
1443	RPL29
1444	RPL30
1445	RPL31
1446	RPL35
1447	RPL8
1448	RPLP0
1449	RPRD1B
1450	RPS14
1451	RPS27
1452	RPS6KA2
1453	RPTOR
1454	RRP1
1455	RSU1
1456	RTEL1-TNFRSF6B
1457	RTL1
1458	RTN4IP1
1459	RTP2
1460	RUNX1
1461	RUNX3
1462	RWDD2B
1463	RXFP4
1464	RYK
1465	S100A4
1466	S100A5
1467	S100PBP
1468	S1PR2
1469	SACM1L
1470	SACS
1471	SAMD4A
1472	SAMD9
1473	SAMHD1
1474	SAP30L
1475	SARAF
1476	SAT1
1477	SBF2
1478	SBNO2
1479	SCAI
1480	SCAMP1
1481	SCARB1
1482	SCARF2
1483	SCD
1484	SCG2
1485	SCGB1A1
1486	SCUBE3
1487	SCX
1488	SDC1
1489	SDC4
1490	SDHA
1491	SEC13
1492	SEC61B
1493	SELENOI
1494	SEMA3C
1495	SEMA4B
1496	SENP2
1497	2023-09-07
1498	2023-09-09
1499	SERP2
1500	SERPINA1
1501	SERPINA3
1502	SERPINA5
1503	SERPINA6
1504	SETBP1
1505	SGCA
1506	SGCG
1507	SGO1
1508	SGO2
1509	SGSM3
1510	SH2B3
1511	SH2D6
1512	SH3BP1
1513	SH3PXD2A
1514	SH3PXD2B
1515	SHB
1516	SHISA2
1517	SIGLEC10
1518	SIK2
1519	SIM2
1520	SIPA1
1521	SIPA1L2
1522	SIRPA
1523	SIRPB1
1524	SIRPD
1525	SIRPG
1526	SIX1
1527	SIX2
1528	SIX4
1529	SIX5
1530	SKA1
1531	SKP1
1532	SLC13A4
1533	SLC14A2
1534	SLC16A1
1535	SLC16A12
1536	SLC16A2
1537	SLC19A1
1538	SLC1A2
1539	SLC22A23
1540	SLC22A5
1541	SLC23A1
1542	SLC24A3
1543	SLC25A33
1544	SLC25A37
1545	SLC25A51
1546	SLC26A4
1547	SLC2A4RG
1548	SLC2A7
1549	SLC2A9
1550	SLC30A1
1551	SLC30A4
1552	SLC30A5
1553	SLC30A9
1554	SLC34A1
1555	SLC35E3
1556	SLC35F2
1557	SLC35F4
1558	SLC37A3
1559	SLC39A11
1560	SLC39A14
1561	SLC44A1
1562	SLC45A1
1563	SLC45A4
1564	SLC46A2
1565	SLC48A1
1566	SLC50A1
1567	SLC5A10
1568	SLC5A11
1569	SLC6A1
1570	SLC6A11
1571	SLC6A6
1572	SLC6A9
1573	SLC7A1
1574	SLC7A14
1575	SLC7A5
1576	SLC8B1
1577	SLC9A3
1578	SLC9A7
1579	SLCO3A1
1580	SLITRK1
1581	SLN
1582	SMAD3
1583	SMAD4
1584	SMAD7
1585	SMARCA2
1586	SMG5
1587	SMIM1
1588	SMIM2
1589	SMIM3
1590	SMOX
1591	SMU1
1592	SMYD2
1593	SNAI1
1594	SNAP25
1595	SNAPC3
1596	SNAPC4
1597	SNCAIP
1598	SNED1
1599	SNTB1
1600	SNX11
1601	SNX14
1602	SNX19
1603	SNX30
1604	SOCS1
1605	SOCS3
1606	SOCS5
1607	SOCS6
1608	SOD2
1609	SOGA1
1610	SORD
1611	SOX30
1612	SOX7
1613	SOX9
1614	SPAAR
1615	SPACA5
1616	SPACA9
1617	SPAG7
1618	SPARC
1619	SPATA13
1620	SPATA5
1621	SPATA8
1622	SPECC1L
1623	SPHK2
1624	SPIDR
1625	SPIN1
1626	SPOCK2
1627	SPON2
1628	SPP2
1629	SPRY4
1630	SPSB1
1631	SPSB3
1632	SPTBN5
1633	SQLE
1634	SQOR
1635	SRBD1
1636	SREBF1
1637	SRFBP1
1638	SRGN
1639	SRL
1640	SRP14
1641	SRP9
1642	SRPK2
1643	SSBP2
1644	SSH1
1645	ST3GAL4
1646	ST5
1647	ST8SIA1
1648	ST8SIA2
1649	ST8SIA6
1650	STAM
1651	STAMBPL1
1652	STARD5
1653	STAT6
1654	STC1
1655	STEAP1B
1656	STK10
1657	STK11
1658	STK17A
1659	STK40
1660	STMN2
1661	STN1
1662	STOML1
1663	STRA6
1664	STRBP
1665	STT3B
1666	STX16
1667	STX16-NPEPL1
1668	STX1A
1669	STX8
1670	STXBP3
1671	SUB1
1672	SUCLG2
1673	SUFU
1674	SULT6B1
1675	SUN1
1676	SUPT3H
1677	SUSD1
1678	SUSD2
1679	SUSD4
1680	SVIL
1681	SWAP70
1682	SWSAP1
1683	SYF2
1684	SYK
1685	SYNCRIP
1686	SYNPO
1687	SYNPO2
1688	SYPL1
1689	SYT12
1690	SYT14
1691	SYT17
1692	TAB2
1693	TACC1
1694	TACC2
1695	TACR1
1696	TACR2
1697	TAF12
1698	TAF1B
1699	TANC2
1700	TAPT1
1701	TARBP1
1702	TARS
1703	TATDN2
1704	TBC1D2
1705	TBC1D31
1706	TBC1D4
1707	TBC1D8
1708	TBCA
1709	TBX3
1710	TCF7
1711	TCF7L2
1712	TCIRG1
1713	TCP10L
1714	TCP11
1715	TCTEX1D4
1716	TDRD7
1717	TEAD4
1718	TENM2
1719	TEX51
1720	TFAP2A
1721	TFAP2C
1722	TFAP4
1723	TFCP2L1
1724	TFDP2
1725	TGFB1
1726	TGFB3
1727	TGFBI
1728	TGFBR2
1729	TGFBR3
1730	TGIF1
1731	TGM2
1732	THEMIS2
1733	THY1
1734	TIAM1
1735	TICRR
1736	TIGD6
1737	TIMM21
1738	TIMM8A
1739	TIMP2
1740	TJP1
1741	TJP2
1742	TKT
1743	TKTL1
1744	TLE4
1745	TLN2
1746	TLR5
1747	TM4SF4
1748	TM9SF2
1749	TM9SF4
1750	TMBIM1
1751	TMCC2
1752	TMEFF2
1753	TMEM131
1754	TMEM143
1755	TMEM165
1756	TMEM167A
1757	TMEM173
1758	TMEM174
1759	TMEM184A
1760	TMEM223
1761	TMEM235
1762	TMEM236
1763	TMEM239
1764	TMEM241
1765	TMEM242
1766	TMEM244
1767	TMEM255B
1768	TMEM265
1769	TMEM30B
1770	TMEM51
1771	TMEM56
1772	TMEM62
1773	TMEM63B
1774	TMEM69
1775	TMEM70
1776	TMEM92
1777	TMIGD3
1778	TMPRSS2
1779	TMSB10
1780	TNFAIP8
1781	TNFRSF10A
1782	TNFRSF10B
1783	TNFRSF10C
1784	TNFRSF10D
1785	TNFRSF11A
1786	TNFRSF14
1787	TNFRSF18
1788	TNFRSF1A
1789	TNFRSF25
1790	TNFRSF6B
1791	TNFSF10
1792	TNIP1
1793	TNK2
1794	TNKS1BP1
1795	TNRC6C
1796	TNS3
1797	TNS4
1798	TOM1L2
1799	TOMM20
1800	TP53BP2
1801	TP63
1802	TP73
1803	TPCN1
1804	TPCN2
1805	TPGS2
1806	TPM1
1807	TPM2
1808	TPMT
1809	TPO
1810	TPRG1
1811	TRAF2
1812	TRAF3IP2
1813	TRAK1
1814	TRAPPC9
1815	TRIB1
1816	TRIB2
1817	TRIB3
1818	TRIM2
1819	TRIM32
1820	TRIM47
1821	TRIM55
1822	TRIM62
1823	TRIM8
1824	TRIO
1825	TRIOBP
1826	TRIP13
1827	TRMT11
1828	TRMT5
1829	TRMT6
1830	TRNAU1AP
1831	TROAP
1832	TRPC1
1833	TRPC4
1834	TRPM8
1835	TRPS1
1836	TSEN2
1837	TSKU
1838	TSPAN18
1839	TSPAN2
1840	TSPAN4
1841	TSPO
1842	TSPYL5
1843	TTC19
1844	TTC3
1845	TTC30A
1846	TTL
1847	TTLL10
1848	TTLL11
1849	TTLL5
1850	TTYH3
1851	TUBB3
1852	TUBD1
1853	TUBGCP3
1854	TUSC2
1855	TVP23A
1856	TWF2
1857	TWIST1
1858	TWIST2
1859	TXLNA
1860	TXN
1861	TXNDC2
1862	UBA3
1863	UBAC1
1864	UBAP1
1865	UBASH3B
1866	UBC
1867	UBE2C
1868	UBE2E2
1869	UBE2H
1870	UBE2L5P
1871	UBE2V1
1872	UBE2V2
1873	UBE3C
1874	UBL3
1875	UBR2
1876	UBTD2
1877	UCKL1
1878	UFM1
1879	UGCG
1880	ULK2
1881	ULK4
1882	UPB1
1883	UPK2
1884	UPP1
1885	UQCC1
1886	UQCRHL
1887	USE1
1888	USP10
1889	USP2
1890	USP29
1891	USP40
1892	UST
1893	UVSSA
1894	VAMP3
1895	VAV3
1896	VCAN
1897	VCPKMT
1898	VEGFA
1899	VEZF1
1900	VGLL1
1901	VGLL3
1902	VGLL4
1903	VLDLR
1904	VPS13D
1905	VPS28
1906	VPS9D1
1907	WASF2
1908	WASHC5
1909	WBP2
1910	WDFY3
1911	WDR1
1912	WDR20
1913	WDR26
1914	WDYHV1
1915	WFIKKN1
1916	WISP2
1917	WNT7B
1918	WNT8B
1919	WSB1
1920	WSB2
1921	WTAP
1922	WWC2
1923	WWC3
1924	WWTR1
1925	XAF1
1926	XPO6
1927	XPO7
1928	XRCC5
1929	XXYLT1
1930	XYLT2
1931	YEATS4
1932	YIPF5
1933	YWHAG
1934	YWHAH
1935	YWHAQ
1936	YWHAZ
1937	ZAN
1938	ZAP70
1939	ZBED1
1940	ZBED4
1941	ZBP1
1942	ZBTB22
1943	ZBTB38
1944	ZBTB46
1945	ZBTB47
1946	ZBTB49
1947	ZC3H12A
1948	ZCCHC14
1949	ZCCHC2
1950	ZCCHC6
1951	ZCCHC7
1952	ZDHHC7
1953	ZDHHC8
1954	ZEB1
1955	ZFP36
1956	ZFP36L1
1957	ZFP36L2
1958	ZFP41
1959	ZFPL1
1960	ZFR
1961	ZHX2
1962	ZIM2
1963	ZMAT3
1964	ZMIZ1
1965	ZMYND8
1966	ZNF169
1967	ZNF182
1968	ZNF217
1969	ZNF229
1970	ZNF236
1971	ZNF281
1972	ZNF354A
1973	ZNF366
1974	ZNF385D
1975	ZNF408
1976	ZNF438
1977	ZNF474
1978	ZNF532
1979	ZNF541
1980	ZNF584
1981	ZNF618
1982	ZNF629
1983	ZNF703
1984	ZNF704
1985	ZNF706
1986	ZNF775
1987	ZNF778
1988	ZNF827
1989	ZNF883
1990	ZNRD1
1991	ZNRF1
1992	ZNRF2
1993	ZSWIM4
1994	ZZZ3

## Sheet: SupplementaryTable6
Supplementary Table 6. Gene list of DEG and the associated genes with downregulated peaks in Hs578T (related to Figure 4h)
	Associated genes with downregulated peaks by siFOXD1#1	Associated genes with downregulated peaks by siFOXD1#2	Downregulated genes by siFOXD1 (RNA-seq)
1	A1CF	A1BG	DHRS3
2	A3GALT2	A4GALT	DEPDC1
3	A4GALT	AAGAB	CCDC18
4	AAAS	AASS	TXNIP
5	AADACL4	ABCB11	HIST2H3D
6	AADAT	ABCC2	NUF2
7	AAGAB	ABCC3	PAPPA2
8	AAK1	ABCC4	PLEKHA6
9	AAR2	ABHD16B	NUCKS1
10	AARD	ABI2	DHTKD1
11	ABCA12	ABI3BP	MCM10
12	ABCA13	ABLIM2	ACBD7
13	ABCA2	ABLIM3	ITGA8
14	ABCA4	ABR	ANKRD26
15	ABCB11	ABTB1	MIR4680
16	ABCB8	ABTB2	RASSF7
17	ABCB9	ACER3	E2F8
18	ABCC1	ACKR3	WT1
19	ABCC12	ACO1	PDHX
20	ABCC2	ACSL1	FAM111B
21	ABCC3	ACSS2	PYGM
22	ABCC4	ACTBL2	DDIAS
23	ABCC5	ACTG1	BIRC3
24	ABCC6	ACVR1	ADAMTS15
25	ABCC8	ACVR1C	NEMP1
26	ABCE1	ADAD2	INHBE
27	ABHD14A	ADAMTS12	TMTC3
28	ABHD14A-ACY1	ADAMTS14	CMKLR1
29	ABHD17C	ADAMTS15	BRCA2
30	ABHD2	ADAMTS16	RPS6KA5
31	ABHD4	ADAR	LOC283731
32	ABHD5	ADARB1	ISLR2
33	ABI3BP	ADAT2	ISLR
34	ABLIM2	ADCY10	CHRNA5
35	ABLIM3	ADCY8	IL16
36	ABR	ADCY9	RRAD
37	ABRA	ADGRA2	NQO1
38	ABTB1	ADGRB2	TOP2A
39	ACBD3	ADGRB3	IGFBP4
40	ACBD7	ADGRF1	CACNA1G
41	ACCSL	ADGRF5	DGKE
42	ACER2	ADGRV1	TNRC6C
43	ACER3	ADH7	SECTM1
44	ACKR3	ADHFE1	SLC14A1
45	ACKR4	ADM	SKA1
46	ACOT13	ADNP	ICAM1
47	ACP5	AFAP1L1	GDF15
48	ACPP	AFF3	ZNF714
49	ACSBG2	AGO2	ZNF792
50	ACSL1	AGPS	NFKBID
51	ACTA2	AGXT	CYP2S1
52	ACTB	AHCYL1	FBXO48
53	ACTBL2	AHNAK	RFX8
54	ACTG1	AIG1	CKAP2L
55	ACTG2	AK5	CYTIP
56	ACTL6A	AKAP13	SCN2A
57	ACTL7B	AKR1C1	GPR1
58	ACTL8	AKR1E2	FBXO36
59	ACTN1	ALDH1A3	HJURP
60	ACTR2	ALDH1B1	SNED1
61	ACTRT3	ALDH3A1	ISM1
62	ACVR1	ALDH5A1	RBL1
63	ACVR1C	ALS2	PTGIS
64	ACVR2B	AMIGO2	CYTH4
65	ACY3	AMOTL1	GTSE1
66	ADA	AMOTL2	SLC6A6
67	ADAD2	AMPD3	GOLGA4
68	ADAM10	AMPH	CTDSPL
69	ADAM12	ANAPC13	VIPR1
70	ADAM15	ANGEL1	GPR15
71	ADAM19	ANGPTL2	GRAMD1C
72	ADAM23	ANKH	CCDC14
73	ADAMTS12	ANKRD40	NPHP3
74	ADAMTS14	ANKRD46	SLCO2A1
75	ADAMTS15	ANLN	SMC4
76	ADAMTS16	ANP32A	NCEH1
77	ADAMTS18	ANP32B	PEX5L
78	ADAMTS2	ANTXR2	IL1RAP
79	ADAMTS5	ANXA2	LRRC15
80	ADAMTS7	ANXA9	TCTEX1D2
81	ADAMTS9	AOAH	TM4SF19-TCTEX1D2
82	ADAR	AP4M1	NRROS
83	ADARB1	APAF1	CYTL1
84	ADAT2	APCDD1L	TMEM156
85	ADCK5	APOBEC4	CEP135
86	ADCY1	APOC1	CENPE
87	ADCY3	APOLD1	HHIP
88	ADCY8	ARFGAP3	FNIP2
89	ADCY9	ARHGAP12	SLC12A7
90	ADD3	ARHGAP22	CCDC152
91	ADGRA2	ARHGAP25	SEPP1
92	ADGRA3	ARHGAP35	DEPDC1B
93	ADGRF1	ARHGEF11	FOXD1
94	ADGRF5	ARHGEF16	MCC
95	ADGRG1	ARHGEF17	TNFAIP8
96	ADGRG3	ARHGEF3	LMNB1
97	ADGRL2	ARHGEF37	MEGF10
98	ADGRV1	ARHGEF39	RGS14
99	ADHFE1	ARHGEF7	MBOAT1
100	ADM	ARL2	HIST1H1A
101	ADNP	ARNTL2	HIST1H3A
102	ADO	ARPC1A	HIST1H2AB
103	ADORA1	ARPC1B	HIST1H3C
104	ADORA2B	ARPP21	HIST1H2BF
105	ADORA3	ARRDC3	HIST1H2AE
106	ADPRHL2	ASAP1	HIST1H1D
107	ADRA1A	ASAP2	HIST1H2BH
108	ADRA1D	ASB7	HIST1H2BI
109	ADRA2A	ASCC3	HIST1H2AL
110	ADRB2	ASCL4	HIST1H2AM
111	ADRM1	ASH2L	CYP39A1
112	ADSL	ASIC5	TFAP2D
113	ADSS	ASPH	PHIP
114	AEBP1	ASPRV1	MANEA
115	AEBP2	ASXL1	MMS22L
116	AFAP1	ATAD2	OSTM1
117	AFAP1L1	ATF3	SLC2A12
118	AFF1	ATL2	QKI
119	AFF3	ATOH8	TSPAN13
120	AGAP1	ATP10A	DBF4
121	AGBL3	ATP10D	SLC26A4
122	AGFG1	ATP1B3	AASS
123	AGK	ATP2B2	EGR3
124	AGMO	ATP5L2	RAB11FIP1
125	AGO1	ATP6V1B1	IDO1
126	AGO2	ATP6V1C1	CA8
127	AGPAT2	ATP6V1E1	PI15
128	AGPAT3	ATP6V1H	ZNF704
129	AGPAT5	ATP9A	IMPA1
130	AGR3	ATRAID	MTDH
131	AGTR1	ATXN1	SLC1A1
132	AGTR2	ATXN10	C9orf72
133	AGXT	ATXN2	PCSK5
134	AHCY	ATXN3L	COL15A1
135	AHDC1	AXIN2	STX17
136	AHI1	AZIN1	SLC44A1
137	AHNAK	B4GALT4	INIP
138	AHNAK2	B4GALT5	CNTRL
139	AHR	B9D1	ASS1
140	AHRR	BAALC	MOSPD2
141	AIG1	BAG3	HMGN5
142	AJUBA	BAHCC1	STK26
143	AK1	BAIAP2L2
144	AK2	BANF2
145	AK4	BARD1
146	AK5	BASP1
147	AKAP11	BATF2
148	AKAP13	BBS9
149	AKR1B10	BBX
150	AKR1E2	BCAS4
151	ALCAM	BCL2L14
152	ALDH16A1	BCL7A
153	ALDH1A3	BCOR
154	ALDH1B1	BDKRB2
155	ALDH3A1	BEGAIN
156	ALDH3A2	BET1
157	ALDH5A1	BHLHE23
158	ALG1	BID
159	ALG14	BIRC5
160	ALG6	BLM
161	ALK	BMP10
162	ALKBH3	BMP4
163	ALOX12	BMP7
164	ALPK2	BMP8A
165	ALPL	BMPER
166	ALS2	BNIP1
167	AMACR	BNIP3L
168	AMIGO1	BOC
169	AMIGO2	BOD1
170	AMMECR1	BPI
171	AMOTL1	BRF2
172	AMOTL2	BRINP1
173	AMPD3	BTBD3
174	ANAPC13	C11orf80
175	ANGEL1	C11orf87
176	ANGPT1	C14orf132
177	ANGPT2	C14orf159
178	ANGPT4	C14orf2
179	ANGPTL2	C16orf72
180	ANGPTL4	C1GALT1C1L
181	ANK1	C1QTNF7
182	ANK2	C1orf21
183	ANKFY1	C1orf61
184	ANKH	C2CD4A
185	ANKRD1	C2CD4B
186	ANKRD11	C3orf80
187	ANKRD30A	C6orf106
188	ANKRD40	C8orf37
189	ANKRD46	C8orf4
190	ANKRD50	C8orf44
191	ANKS1A	C9
192	ANKS4B	CA8
193	ANLN	CACNA1C
194	ANO1	CACNA1D
195	ANO2	CACNG2
196	ANO6	CAGE1
197	ANP32A	CALCOCO1
198	ANPEP	CAMKK2
199	ANTXR1	CAPRIN1
200	ANTXR2	CARD10
201	ANXA11	CARM1
202	ANXA13	CASD1
203	ANXA2	CASP8
204	ANXA4	CASQ2
205	ANXA6	CAV2
206	ANXA8	CBL
207	AOAH	CBLL1
208	AP1B1	CBLN4
209	AP2A1	CC2D1B
210	AP2S1	CC2D2A
211	AP3M2	CCBE1
212	AP4B1	CCDC112
213	AP4M1	CCDC33
214	AP5B1	CCDC42
215	AP5S1	CCDC8
216	APAF1	CCDC80
217	APCDD1	CCDC81
218	APCDD1L	CCDC87
219	APLF	CCDC97
220	APOBEC3B	CCL22
221	APOBEC3H	CCND1
222	APOBEC4	CCND3
223	APOC1	CCNL1
224	APOH	CCR7
225	APOL1	CD101
226	APOL5	CD180
227	APOL6	CD44
228	APOLD1	CD7
229	APPL2	CDC42BPG
230	AQP1	CDC42EP1
231	AREL1	CDC42EP2
232	ARFGAP3	CDC42EP3
233	ARFGEF2	CDC7
234	ARFRP1	CDCP1
235	ARHGAP10	CDH1
236	ARHGAP12	CDH11
237	ARHGAP18	CDH13
238	ARHGAP21	CDH20
239	ARHGAP22	CDH5
240	ARHGAP25	CDIP1
241	ARHGAP26	CDK12
242	ARHGAP31	CDK14
243	ARHGAP35	CDK15
244	ARHGAP44	CDK20
245	ARHGAP45	CDK5RAP2
246	ARHGEF10	CDKAL1
247	ARHGEF10L	CDKN1A
248	ARHGEF11	CDNF
249	ARHGEF16	CEACAM20
250	ARHGEF17	CEBPA
251	ARHGEF18	CEBPG
252	ARHGEF19	CELSR1
253	ARHGEF28	CENPBD1
254	ARHGEF3	CENPF
255	ARHGEF37	CENPM
256	ARHGEF39	CENPU
257	ARHGEF7	CEP112
258	ARID2	CEP120
259	ARID3A	CEP135
260	ARID3B	CFAP44
261	ARID5B	CHCHD6
262	ARL2	CHD6
263	ARL4A	CHDH
264	ARL4C	CHML
265	ARL6IP4	CHRAC1
266	ARL6IP5	CHST15
267	ARMC12	CHST2
268	ARMC7	CKAP2L
269	ARNT2	CLDN23
270	ARNTL	CLEC16A
271	ARNTL2	CLEC3B
272	ARPC1A	CLIP2
273	ARPC1B	CLSTN2
274	ARPIN	CLVS1
275	ARPP21	CMKLR1
276	ARRB1	CMSS1
277	ARRDC1	CNOT4
278	ARRDC2	CNOT7
279	ARRDC3	COL15A1
280	ARSB	COL16A1
281	ARSF	COL17A1
282	ARSJ	COL1A2
283	ARTN	COL21A1
284	ARV1	COL4A1
285	ASAP1	COL6A3
286	ASAP2	COL8A1
287	ASAP3	COLGALT2
288	ASB1	COPS8
289	ASB13	COPZ1
290	ASB16	CORIN
291	ASB2	CORO1C
292	ASB7	CORO2B
293	ASCC1	CORO7
294	ASCC3	COX10
295	ASCL4	COX6C
296	ASF1B	CP
297	ASH2L	CPA4
298	ASIC3	CPEB4
299	ASIP	CPNE7
300	ASPHD2	CPQ
301	ASPM	CPXM2
302	ASPRV1	CREBBP
303	ASTE1	CREG2
304	ASXL1	CRISPLD2
305	ATAD2	CRLF3
306	ATAD2B	CROCC
307	ATAD5	CRTAM
308	ATF3	CRTC3
309	ATF6	CRYBB3
310	ATF6B	CSF1
311	ATF7IP2	CSGALNACT1
312	ATG10	CSNK1D
313	ATG101	CSRNP3
314	ATG4C	CST5
315	ATG7	CTBP2
316	ATIC	CTIF
317	ATL2	CTNNA1
318	ATOH8	CTNNB1
319	ATP10A	CTSL
320	ATP10B	CUTC
321	ATP11C	CWC15
322	ATP13A2	CXCR6
323	ATP13A3	CYP11A1
324	ATP1A1	CYP1B1
325	ATP1B3	CYP2R1
326	ATP23	CYR61
327	ATP2B2	CYTH1
328	ATP2B4	CYTH4
329	ATP2C1	DAB2
330	ATP5G3	DAP
331	ATP5O	DBN1
332	ATP5S	DBNDD1
333	ATP6AP1L	DBX1
334	ATP6AP2	DCAF13
335	ATP6V0A4	DCAF16
336	ATP6V1B1	DCAF17
337	ATP6V1C1	DCP2
338	ATP6V1E1	DCTN6
339	ATP6V1H	DCUN1D3
340	ATP8A2	DDAH1
341	ATP8B1	DDHD1
342	ATP9A	DDHD2
343	ATPAF2	DDX10
344	ATR	DDX41
345	ATRAID	DEFB112
346	ATRIP	DEGS2
347	ATRX	DENND3
348	ATXN1	DEPDC1
349	ATXN10	DFNA5
350	ATXN2	DGCR6L
351	ATXN3L	DGKB
352	ATXN7L1	DHRS9
353	AUH	DHX35
354	AUNIP	DHX8
355	AURKA	DIRAS3
356	AURKB	DISC1
357	AVPR1A	DLD
358	AZIN1	DLX2
359	AZIN2	DLX4
360	B3GALNT1	DMRTB1
361	B3GNT2	DNAH17
362	B3GNT5	DNAJB8
363	B3GNTL1	DNAJC5B
364	B4GALNT2	DNMBP
365	B4GALT1	DOCK10
366	B4GALT2	DOCK2
367	B4GALT4	DOK1
368	B4GALT5	DOK5
369	B9D1	DPEP1
370	B9D2	DPF1
371	BAALC	DRD3
372	BABAM2	DSN1
373	BACH1	DSP
374	BAG3	DST
375	BAHCC1	DTL
376	BAIAP2L1	DTNBP1
377	BAK1	DUSP18
378	BAMBI	DUSP19
379	BANF2	DYNC2LI1
380	BARD1	EBF1
381	BARHL1	EBF2
382	BARHL2	ECE1
383	BARX1	ECHDC3
384	BASP1	EDEM3
385	BATF2	EDRF1
386	BBC3	EEF1G
387	BBOX1	EEPD1
388	BBS12	EFCAB1
389	BBS9	EFCAB7
390	BBX	EFHD2
391	BCAR1	EFNB2
392	BCAR3	EGFL7
393	BCAS1	EGFLAM
394	BCAS3	EGFR
395	BCAS4	EGR3
396	BCL10	EHD1
397	BCL2L1	EHD3
398	BCL2L13	EIF3D
399	BCL2L14	EIF3E
400	BCL3	EIF3H
401	BCL7C	ELAC2
402	BCOR	ELFN2
403	BDH1	ELL
404	BDKRB1	ELMO1
405	BDKRB2	ELN
406	BEAN1	ELOVL1
407	BEGAIN	EMC2
408	BEND5	EML6
409	BEND6	ENC1
410	BET1	ENSG00000188897
411	BFSP1	ENSG00000214732
412	BFSP2	ENSG00000258989
413	BGN	ENSG00000281883
414	BHLHE40	ENSG00000282246
415	BICC1	ENSG00000283516
416	BID	EPAS1
417	BIN1	EPB41L4B
418	BIN2	EPG5
419	BIN3	EPHB2
420	BIRC5	EPHX1
421	BLID	EPN2
422	BLK	ERN1
423	BLM	ERRFI1
424	BLMH	ERVFRD-1
425	BLOC1S3	ESM1
426	BMF	ETFA
427	BMP1	ETFBKMT
428	BMP10	ETNK1
429	BMP2	ETS2
430	BMP4	ETV1
431	BMP6	ETV4
432	BMP7	ETV5
433	BMP8A	ETV6
434	BMPER	EVC2
435	BNC2	EVL
436	BNIP1	EXOC1
437	BOC	EXOC2
438	BOD1	EXT1
439	BOLA1	EYA2
440	BOP1	FABP3
441	BPGM	FABP5
442	BPI	FAM102A
443	BRCA1	FAM110B
444	BRCA2	FAM126A
445	BRD4	FAM129A
446	BRD8	FAM173B
447	BRD9	FAM193B
448	BRF2	FAM208A
449	BRI3	FAM20C
450	BRINP1	FAM214A
451	BRIP1	FAM49B
452	BRIX1	FAM71D
453	BTBD10	FAM83B
454	BTBD16	FAM83G
455	BTBD2	FAM84B
456	BTBD3	FAM98A
457	BTG1	FAM9C
458	BTN3A2	FAS
459	BUB1	FBLN1
460	BUB1B	FBLN2
461	BUD13	FBLN7
462	C10orf35	FBXL7
463	C10orf76	FBXO31
464	C10orf90	FBXO38
465	C11orf49	FEM1C
466	C11orf68	FER1L6
467	C11orf80	FERD3L
468	C11orf87	FEZ1
469	C11orf91	FGD2
470	C12orf49	FGF1
471	C12orf65	FGF5
472	C14orf132	FGGY
473	C14orf159	FHL2
474	C14orf2	FKBP4
475	C14orf80	FKBP9
476	C15orf38-AP3S2	FN1
477	C15orf39	FNDC3B
478	C16orf45	FOXC1
479	C16orf78	FOXF2
480	C18orf54	FOXI1
481	C19orf25	FOXL1
482	C19orf33	FOXP1
483	C19orf66	FOXQ1
484	C1D	FRK
485	C1GALT1	FRMD3
486	C1QL2	FRMD4A
487	C1QTNF3	FRRS1L
488	C1QTNF3-AMACR	FSCN1
489	C1QTNF7	FST
490	C1R	FSTL4
491	C1RL	FYB1
492	C1orf105	FYCO1
493	C1orf109	FYN
494	C1orf198	FZD1
495	C1orf35	FZD5
496	C20orf24	FZD6
497	C20orf27	GAB1
498	C21orf91	GADD45A
499	C2orf16	GALNT12
500	C2orf50	GALNT3
501	C2orf74	GAP43
502	C3orf58	GARNL3
503	C3orf80	GAS6
504	C4orf33	GATA2
505	C4orf46	GBP3
506	C5	GC
507	C5orf15	GCGR
508	C6orf106	GCLC
509	C6orf226	GCNT2
510	C7	GDAP1
511	C7orf25	GDF6
512	C8orf37	GDNF
513	C8orf4	GDPD5
514	C8orf44	GEN1
515	C8orf48	GFOD2
516	C8orf88	GGT5
517	C9orf3	GGTLC1
518	C9orf78	GIGYF2
519	CA12	GINS1
520	CA4	GIPC2
521	CA5B	GJA1
522	CA6	GK2
523	CAB39	GKN2
524	CABLES1	GLDC
525	CABYR	GLIS1
526	CACHD1	GLIS3
527	CACNA1A	GLUL
528	CACNA1C	GMNC
529	CACNA1D	GMPR
530	CACNA1E	GNA15
531	CACNA1I	GNPTG
532	CACNA2D3	GOLIM4
533	CACNG2	GOLPH3
534	CAD	GORAB
535	CADM1	GOSR1
536	CADPS	GPBP1
537	CALCR	GPC1
538	CALD1	GPHN
539	CALM2	GPR137C
540	CALML3	GPR17
541	CAMK1D	GPR68
542	CAMK2B	GRAMD4
543	CAMK2D	GRIK2
544	CAMK2G	GRIK4
545	CAMK2N1	GRIN2A
546	CAMSAP1	GRIP2
547	CAMTA1	GRK7
548	CAND1	GSDMB
549	CAP2	GSDMC
550	CAPN15	GSS
551	CAPN9	GSTA4
552	CAPRIN1	GTF2IRD1
553	CAPRIN2	GXYLT1
554	CAPSL	GYG1
555	CAPZA3	H1F0
556	CAPZB	H3F3C
557	CARD10	H6PD
558	CARD18	HAAO
559	CARM1	HABP2
560	CARS	HADH
561	CARTPT	HAS2
562	CASD1	HBZ
563	CASP2	HDAC9
564	CASP3	HECW2
565	CASQ2	HELLS
566	CASS4	HGFAC
567	CAST	HIC1
568	CASZ1	HIF1A
569	CAV1	HIST1H1C
570	CAV2	HIST1H2AM
571	CAV3	HIST1H2BG
572	CAVIN1	HIST1H2BL
573	CBFA2T2	HIST1H2BM
574	CBLB	HIST1H2BO
575	CBLC	HIST1H3C
576	CBLL1	HIST1H3H
577	CBLN4	HIST1H3J
578	CBR1	HIST1H4E
579	CBR3	HJURP
580	CBR4	HK2
581	CBX1	HLA-G
582	CBX5	HLTF
583	CBX7	HMG20A
584	CC2D1B	HMGA1
585	CC2D2A	HMGA2
586	CCAR2	HMMR
587	CCBE1	HNRNPLL
588	CCDC102A	HOMER2
589	CCDC106	HOOK1
590	CCDC114	HORMAD2
591	CCDC117	HOXA6
592	CCDC12	HOXC13
593	CCDC130	HPCAL1
594	CCDC15	HS3ST3A1
595	CCDC167	HS3ST3B1
596	CCDC25	HSBP1
597	CCDC28A	HSD17B4
598	CCDC3	HSD17B6
599	CCDC33	HSF2
600	CCDC42	HSFX4
601	CCDC68	HSPA4
602	CCDC8	HSPA9
603	CCDC80	HTR4
604	CCDC81	ICAM2
605	CCDC87	ICE1
606	CCDC88A	ICK
607	CCDC88C	IFNGR1
608	CCDC91	IFT80
609	CCDC92	IGF2BP3
610	CCDC97	IGFN1
611	CCER1	IGSF23
612	CCHCR1	IKBIP
613	CCL22	IKBKB
614	CCNA2	IL12A
615	CCNB1	IL12B
616	CCNB2	IL16
617	CCND1	IL1B
618	CCND3	IL1R2
619	CCNE2	IL1RAP
620	CCNI	IL20RB
621	CCNL1	IL37
622	CCNO	IL6ST
623	CCNY	IMPAD1
624	CCP110	IMPG2
625	CCR7	INHBA
626	CCR9	INPP5F
627	CCRL2	INSC
628	CCSAP	INTS10
629	CCZ1B	INTU
630	CD109	IRF1
631	CD14	IRF2BPL
632	CD180	IRS2
633	CD1D	IRX5
634	CD2	IRX6
635	CD200R1L	ISM1
636	CD302	ISPD
637	CD3EAP	ISYNA1
638	CD44	ITGA4
639	CD47	ITGA6
640	CD58	ITGB1
641	CD82	ITGB1BP1
642	CD83	ITGB5
643	CD9	JADE1
644	CD93	JAG1
645	CDC123	JAK2
646	CDC14A	JAM3
647	CDC20	JARID2
648	CDC25A	JCAD
649	CDC25B	JUN
650	CDC25C	JUP
651	CDC34	KCNAB1
652	CDC42	KCNAB2
653	CDC42BPG	KCNG4
654	CDC42EP1	KCNK2
655	CDC42EP3	KCNMA1
656	CDC42EP4	KCNN2
657	CDC5L	KCNN3
658	CDC7	KCNS2
659	CDCA4	KCNU1
660	CDCA5	KCTD14
661	CDCA8	KCTD18
662	CDCP1	KCTD7
663	CDCP2	KDM1A
664	CDH1	KHDRBS3
665	CDH11	KIAA1522
666	CDH13	KIAA1644
667	CDH17	KIF16B
668	CDH20	KIF3B
669	CDH3	KLC2
670	CDH5	KLF10
671	CDH6	KLF12
672	CDHR3	KLF13
673	CDIP1	KLF14
674	CDK1	KLF9
675	CDK12	KLHL25
676	CDK13	KLHL31
677	CDK14	KLHL35
678	CDK15	KLHL7
679	CDK17	KMO
680	CDK19	KRT79
681	CDK5R2	KTN1
682	CDK5RAP2	KY
683	CDKAL1	LAMB1
684	CDKL1	LANCL2
685	CDKN1A	LAPTM4B
686	CDKN2AIP	LBH
687	CDKN2AIPNL	LBR
688	CDKN2B	LCLAT1
689	CDKN2D	LDB2
690	CDKN3	LEF1
691	CDNF	LGALSL
692	CDON	LGI2
693	CDPF1	LHX5
694	CDS1	LIF
695	CDT1	LIFR
696	CDYL	LIMS3
697	CEACAM20	LINGO1
698	CEBPA	LMNB1
699	CEBPB	LMO2
700	CEBPD	LMX1A
701	CEBPG	LONRF2
702	CELA2A	LOXHD1
703	CELA3A	LPP
704	CELSR1	LPXN
705	CENPA	LRP12
706	CENPB	LRP5
707	CENPF	LRP8
708	CENPH	LRPPRC
709	CENPK	LRRC28
710	CENPM	LRRC55
711	CENPQ	LRTM1
712	CENPS	LSG1
713	CENPU	LSM1
714	CENPV	LTBP1
715	CENPW	LYZL1
716	CEP120	M1AP
717	CEP126	MACF1
718	CEP128	MAFA
719	CEP135	MAFB
720	CEP19	MAFF
721	CEP192	MALL
722	CEP72	MALSU1
723	CEP76	MALT1
724	CEP78	MAML2
725	CEP97	MAMLD1
726	CERK	MAP2K5
727	CFAP44	MAP3K1
728	CHAF1A	MAP4K4
729	CHAF1B	MAPK8
730	CHAMP1	MAPRE2
731	CHCHD10	2023-03-03
732	CHCHD2	MARCKS
733	CHCHD5	MAT2A
734	CHCHD6	MATN1
735	CHD4	MATN2
736	CHD6	MBP
737	CHDH	MCC
738	CHEK1	MCCC2
739	CHEK2	MCFD2
740	CHIC2	MCHR1
741	CHKA	MCM7
742	CHML	MCRIP2
743	CHMP2B	MDFI
744	CHMP3	ME3
745	CHODL	MEAF6
746	CHRAC1	MED30
747	CHRM2	MED8
748	CHRNA5	MEF2A
749	CHRNB3	MEF2D
750	CHRNB4	MEOX2
751	CHST1	MFAP2
752	CHST14	MFHAS1
753	CHST15	MFNG
754	CHST2	MGAT5
755	CHST3	MGAT5B
756	CHSY3	MGLL
757	CHTF18	MGME1
758	CIDEA	MGRN1
759	CIT	MICAL3
760	CKAP2	MICU3
761	CKAP2L	MID1IP1
762	CKAP4	MINDY1
763	CLASP1	MKI67
764	CLCN7	MKL1
765	CLDN11	MKL2
766	CLDN14	MKLN1
767	CLDN23	MKNK1
768	CLDN24	MLH3
769	CLDN34	MLPH
770	CLDN5	MMP20
771	CLEC16A	MMP7
772	CLEC2D	MOB3C
773	CLECL1	MOCS2
774	CLHC1	MOK
775	CLIC1	MPC1
776	CLIC4	MPG
777	CLIC5	MPL
778	CLIC6	MPP6
779	CLIP1	MPZL1
780	CLIP4	MREG
781	CLK4	MRPL44
782	CLN6	MRPS10
783	CLPP	MSC
784	CLSPN	MSH5
785	CLSTN1	MSRB3
786	CLSTN2	MTCL1
787	CLTCL1	MTDH
788	CMIP	MTERF1
789	CMKLR1	MTFR1L
790	CMSS1	MTMR2
791	CMTM7	MTMR7
792	CMTM8	MUC17
793	CNBP	MUC5AC
794	CNEP1R1	MUC6
795	CNFN	MUT
796	CNIH3	MXD1
797	CNKSR3	MYBL1
798	CNN3	MYC
799	CNOT4	MYH10
800	CNOT7	MYH9
801	CNRIP1	MYLIP
802	CNTLN	MYO10
803	CNTNAP2	MYO7B
804	CNTNAP3	MYSM1
805	COBL	MYT1L
806	COL11A2	NAIF1
807	COL13A1	NANS
808	COL15A1	NAP1L1
809	COL17A1	NAPG
810	COL18A1	NARS2
811	COL1A1	NAT10
812	COL1A2	NAT2
813	COL21A1	NAV2
814	COL22A1	NBPF3
815	COL23A1	NCAPD3
816	COL26A1	NCAPG
817	COL27A1	NCK2
818	COL3A1	NCOA2
819	COL4A2	NCOR2
820	COL5A1	NDRG1
821	COL5A3	NDUFAF6
822	COL6A1	NDUFV2
823	COL6A2	NECTIN1
824	COL6A3	NEDD9
825	COL7A1	NENF
826	COL8A1	NEUROD2
827	COL8A2	NF2
828	COLCA2	NFATC2
829	COLEC12	NFE2
830	COLGALT2	NFE2L3
831	COMMD7	NFIB
832	COMP	NGF
833	COMT	NINJ1
834	COPB2	NIPAL2
835	COPG1	NIPSNAP1
836	COPRS	NKX2-5
837	COPS8	NLK
838	CORO1A	NOL11
839	CORO2A	NOTCH1
840	CORO2B	NPAS1
841	CORO7	NPHP4
842	COX10	NPR3
843	COX4I2	NPRL3
844	COX6C	NPVF
845	CPD	NQO2
846	CPEB2	NR2F2
847	CPEB4	NR5A1
848	CPM	NR6A1
849	CPN2	NRAP
850	CPNE4	NRP1
851	CPNE5	NT5C1B-RDH14
852	CPQ	NT5C3A
853	CPSF4L	NT5DC4
854	CPSF6	NT5E
855	CPSF7	NTSR1
856	CPT1A	NUCB2
857	CPXM2	NUDCD2
858	CRADD	NUP35
859	CREB3L1	NUP50
860	CREBBP	NUP58
861	CREG2	NYAP2
862	CRHBP	OAS1
863	CRIPT	OAT
864	CRISPLD2	ODC1
865	CRK	ODF1
866	CRLF3	OLFM2
867	CROCC	OLIG3
868	CROT	OMA1
869	CRTAM	OPRK1
870	CRTC1	OR4B1
871	CRYBA4	OR5AK2
872	CRYBB1	OSMR
873	CRYBB3	OSR1
874	CRYM	OTUD7A
875	CSAD	OTULIN
876	CSE1L	OXR1
877	CSF1R	P2RX4
878	CSF2	P2RX6
879	CSGALNACT1	P3H2
880	CSNK1A1	P3H4
881	CSNK1G3	PABPC4
882	CSNK2A3	PAG1
883	CSRNP1	PALM2
884	CSRNP3	PAQR9
885	CSRP1	PARN
886	CSRP2	PARP12
887	CST5	PARVA
888	CST7	PARVB
889	CSTF1	PARVG
890	CTAGE1	PBX1
891	CTBP2	PCBD1
892	CTBS	PCCB
893	CTDSP2	PCDH18
894	CTHRC1	PCNX1
895	CTIF	PCOLCE2
896	CTNNA1	PDE10A
897	CTNNB1	PDE3B
898	CTNNBIP1	PDE4A
899	CTRB1	PDE4C
900	CTRC	PDE4D
901	CTRL	PDE6A
902	CTSB	PDE7A
903	CTSH	PDGFRB
904	CTSL	PDHX
905	CTSO	PDP1
906	CTTNBP2NL	PDZD2
907	CTXN3	PDZRN3
908	CTXND1	PEAR1
909	CUBN	PEBP4
910	CUL2	PECAM1
911	CUL3	PELI1
912	CUX1	PELI2
913	CWC15	PENK
914	CWC22	PEPD
915	CXCL12	PEX10
916	CXCR6	PEX5L
917	CXXC5	PFKP
918	CXorf66	PFN2
919	CYB561D2	PGM1
920	CYB5B	PGRMC2
921	CYB5D2	PGS1
922	CYB5R3	PHEX
923	CYB5R4	PI15
924	CYB5RL	PI4KA
925	CYBRD1	PIEZO2
926	CYP11A1	PIGM
927	CYP17A1	PIGV
928	CYP19A1	PIK3R1
929	CYP1B1	PIM1
930	CYP24A1	PIN1
931	CYP26B1	PITPNC1
932	CYP27C1	PIWIL4
933	CYP2J2	PKNOX2
934	CYP39A1	PKP1
935	CYP4V2	PLA2G6
936	CYR61	PLCH2
937	CYS1	PLCL2
938	CYTH1	PLD1
939	CYTH4	PLEKHF2
940	CYTIP	PLEKHG2
941	DAAM1	PLEKHM3
942	DAAM2	PLLP
943	DAB1	PLSCR5
944	DAB2	PLXNA1
945	DACT1	PMAIP1
946	DAD1	PMEPA1
947	DAGLA	PMP22
948	DAP	PNOC
949	DAPK1	PNP
950	DAZL	POLA2
951	DBI	POLB
952	DBNDD2	POLDIP3
953	DBX1	POLE4
954	DCAF10	POLR1A
955	DCAF15	POU5F1B
956	DCAF16	PPARGC1B
957	DCAF6	PPFIBP1
958	DCANP1	PPIF
959	DCBLD2	PPM1B
960	DCHS2	PPP1R13B
961	DCLK1	PPP1R42
962	DCLRE1B	PPP2R1A
963	DCN	PPP2R2A
964	DCP1B	PPP2R5A
965	DCP2	PPP4R2
966	DCPS	PPP5C
967	DCTN1	PPP6R3
968	DCTN6	PRAF2
969	DDAH1	PRAG1
970	DDB2	PRDM1
971	DDC	PRDM14
972	DDHD1	PRDM16
973	DDHD2	PRDM6
974	DDI1	PREP
975	DDIAS	PREX1
976	DDIT4	PREX2
977	DDIT4L	PRF1
978	DDR1	PRIM1
979	DDR2	PRKCE
980	DDX10	PRKCH
981	DDX19A	PRL
982	DDX20	PROK2
983	DDX41	PROSER2
984	DDX47	PRPS1L1
985	DDX53	PRR5
986	DDX55	PRR5-ARHGAP8
987	DDX60	PRR7
988	2023-12-01	PRRX1
989	DEDD2	PRSS22
990	DEFB136	PSD3
991	DEGS2	PSMG1
992	DENND1B	PTCD2
993	DENND3	PTCHD4
994	DENND5A	PTGFR
995	DEPDC1	PTGFRN
996	DEPDC1B	PTGIS
997	DEPDC7	PTK2
998	DERL1	PTPN14
999	DERL3	PTPN3
1000	DGCR8	PTPN4
1001	DGKB	PTPRJ
1002	DGKD	PTPRU
1003	DGKH	PUM2
1004	DGKI	PXDN
1005	DGKZ	QPCT
1006	DHCR7	QTRT2
1007	DHDH	RAB22A
1008	DHFR	RAB28
1009	DHRS3	RAB2A
1010	DHRS9	RAB3A
1011	DHTKD1	RAB3C
1012	DHX35	RAB6B
1013	DHX8	RACGAP1
1014	DIAPH1	RAD54L2
1015	DIAPH3	RAF1
1016	DIP2A	RALGPS1
1017	DIRAS3	RANBP3L
1018	DISC1	RAP1GAP
1019	DIXDC1	RAPH1
1020	DKK3	RARB
1021	DLAT	RASEF
1022	DLC1	RASGRP3
1023	DLD	RASL11B
1024	DLG1	RASSF2
1025	DLGAP1	RBM14
1026	DLGAP2	RBM19
1027	DLGAP3	RBM43
1028	DLGAP5	RBMS1
1029	DLL1	RBMS3
1030	DLX3	RBPMS
1031	DLX4	RCL1
1032	DLX6	RDH10
1033	DMAP1	RELT
1034	DMRT1	REP15
1035	DMRTA1	RERE
1036	DMRTB1	RETREG1
1037	DMXL2	REXO5
1038	DNA2	RFLNA
1039	DNAAF1	RFX3
1040	DNAAF5	RFX8
1041	DNAH10	RGS12
1042	DNAH14	RGS20
1043	DNAH17	RGS3
1044	DNAJB12	RHOB
1045	DNAJB8	RICTOR
1046	DNAJC13	RIN2
1047	DNAJC22	RIT2
1048	DNAJC4	RMDN2
1049	DNAJC5B	RMI2
1050	DNAJC6	RNASE10
1051	DNAJC9	RND3
1052	DNAL4	RNF114
1053	DNASE2B	RNF144A
1054	DNM1L	RNF152
1055	DNM3	RNF216
1056	DNMBP	RNF220
1057	DNMT1	RNF24
1058	DNMT3B	ROPN1L
1059	DNPH1	ROR1
1060	DOCK10	RPAP3
1061	DOCK2	RPH3A
1062	DOCK5	RPL22L1
1063	DOCK9	RPL27A
1064	DOK1	RPL31
1065	DOK5	RPL39L
1066	DPF3	RPL9
1067	DPP4	RPRD1B
1068	DPP9	RPS16
1069	DPT	RPS3
1070	DPY19L1	RPS6KA2
1071	DPY19L2	RRM1
1072	DPYD	RRM2
1073	DPYSL3	RUSC2
1074	DR1	RYBP
1075	DRAP1	RYK
1076	DRC3	S1PR4
1077	DRD2	SALL1
1078	DRD3	SAMM50
1079	DSCR8	SASH1
1080	DSE	SAT1
1081	DSN1	SBF2
1082	DST	SCARB1
1083	DSTN	SCFD2
1084	DTL	SCUBE3
1085	DTNBP1	SDF2L1
1086	DTX1	SEC11C
1087	DTX3L	SEC13
1088	DTX4	SEC14L1
1089	DTYMK	SECTM1
1090	DUSP1	SEL1L3
1091	DUSP19	SELENON
1092	DUSP4	SEMA5A
1093	DUSP7	SEMA7A
1094	DUT	2023-09-10
1095	DYM	2023-09-11
1096	DYNC1I2	2023-09-07
1097	DYNC2H1	SERBP1
1098	DYRK1A	SERHL2
1099	DYRK2	SERPINB6
1100	DYRK3	SERPIND1
1101	DYSF	SERPINE2
1102	DZIP1L	SERPINI1
1103	E2F1	SERTAD2
1104	E2F2	SFN
1105	E2F3	SGPL1
1106	E2F8	SH2B3
1107	EBF1	SH2D6
1108	EBF3	SH3PXD2A
1109	ECD	SH3RF3
1110	ECE1	SH3TC1
1111	ECHDC2	SHB
1112	ECI2	SHROOM3
1113	ECT2	SIGLEC15
1114	EDEM2	SIPA1L1
1115	EDIL3	SIPA1L2
1116	EDN1	SIPA1L3
1117	EDN2	SKP1
1118	EDNRA	SLA
1119	EDRF1	SLAMF9
1120	EED	SLC14A1
1121	EEF1B2	SLC1A3
1122	EEF1G	SLC1A4
1123	EEFSEC	SLC20A1
1124	EEPD1	SLC22A5
1125	EFCAB1	SLC23A2
1126	EFCAB10	SLC24A3
1127	EFCAB11	SLC25A10
1128	EFCAB6	SLC25A18
1129	EFHC1	SLC25A32
1130	EFHD1	SLC25A51
1131	EFHD2	SLC26A4
1132	EFNA1	SLC29A3
1133	EFNA3	SLC2A4
1134	EFNA5	SLC33A1
1135	EFR3B	SLC34A2
1136	EGFL6	SLC35A5
1137	EGFL7	SLC35E4
1138	EGFLAM	SLC35G2
1139	EGFR	SLC35G4
1140	EGR1	SLC38A2
1141	EGR3	SLC38A4
1142	EHBP1	SLC39A11
1143	EHBP1L1	SLC45A1
1144	EHD1	SLC45A4
1145	EHD3	SLC4A3
1146	EHD4	SLC4A4
1147	EHF	SLC5A10
1148	EHMT1	SLC6A6
1149	EID1	SLC7A10
1150	EIF2AK1	SLC7A11
1151	EIF2B2	SLC7A14
1152	EIF2B3	SLC7A4
1153	EIF3A	SLC8A3
1154	EIF3D	SLC9A8
1155	EIF3E	SLC9A9
1156	EIF3F	SLCO2A1
1157	EIF3H	SLK
1158	EIF4EBP1	SLX4IP
1159	EIF4G3	SMAD3
1160	ELAC2	SMAD7
1161	ELAVL2	SMC4
1162	ELF3	SMC6
1163	ELF5	SMCO2
1164	ELFN1	SMIM18
1165	ELFN2	SMIM19
1166	ELK3	SMIM2
1167	ELL	SMIM21
1168	ELL3	SMIM29
1169	ELN	SMOC1
1170	ELOVL5	SMOX
1171	ELP6	SMYD2
1172	EMC3	SNAI1
1173	EMID1	SNED1
1174	EML1	SNTB1
1175	EML6	SNX18
1176	EMP2	SNX19
1177	EMP3	SNX31
1178	EMSY	SOCS1
1179	EMX1	SOCS5
1180	ENAH	SOD3
1181	ENC1	SOGA1
1182	ENDOU	SOX14
1183	ENG	SOX21
1184	ENO1	SOX4
1185	ENOSF1	SOX5
1186	ENPP5	SOX6
1187	ENPP6	SOX9
1188	ENSG00000188897	SPATA2
1189	ENSG00000214732	SPATA31E1
1190	ENSG00000230626	SPATS2L
1191	ENSG00000240045	SPCS2
1192	ENSG00000250424	SPDEF
1193	ENSG00000254469	SPEN
1194	ENSG00000255835	SPIN1
1195	ENSG00000258989	SPRY4
1196	ENSG00000259132	SPSB1
1197	ENSG00000260869	SRR
1198	ENSG00000261341	SRSF3
1199	ENSG00000267748	SSH1
1200	ENSG00000272104	SSR3
1201	ENSG00000282246	ST3GAL1
1202	ENSG00000283239	ST3GAL5
1203	ENSG00000283321	ST5
1204	ENSG00000283515	ST7
1205	ENSG00000283516	ST8SIA5
1206	ENSG00000284552	STAG1
1207	ENY2	STARD3NL
1208	EOMES	STAU2
1209	EPAS1	STC2
1210	EPB41L4B	STIM1
1211	EPCAM	STIM2
1212	EPG5	STK17B
1213	EPHA2	STK3
1214	EPHB1	STK32B
1215	EPHB2	STMN1
1216	EPHB3	STN1
1217	EPHB4	STRA6
1218	EPHX1	STRA8
1219	EPHX3	STX16
1220	EPN2	STXBP5
1221	EPOR	SUB1
1222	EPS15L1	SUGCT
1223	EPS8L2	SULF1
1224	ERAP1	SULF2
1225	ERAP2	SUSD2
1226	ERC1	SVIL
1227	ERC2	SWAP70
1228	ERCC3	SYNC
1229	ERCC6L	SYT4
1230	ERFE	T
1231	ERG	TAC4
1232	ERH	TAF1B
1233	ERI1	TAF8
1234	ERI2	TANC1
1235	ERI3	TANGO6
1236	ERMARD	TANK
1237	ERMN	TAPT1
1238	ERN1	TARS
1239	ERRFI1	TAS2R1
1240	ESCO2	TASP1
1241	ESPL1	TBC1D19
1242	ESR2	TBC1D24
1243	ETAA1	TBC1D5
1244	ETF1	TBC1D8
1245	ETFA	TBCEL
1246	ETFDH	TBKBP1
1247	ETFRF1	TBX18
1248	ETNK2	TBX21
1249	ETS1	TBXA2R
1250	ETS2	TBXAS1
1251	ETV1	TCEA1
1252	ETV4	TCF23
1253	ETV6	TCF7
1254	ETV7	TCF7L1
1255	EVA1A	TCP11
1256	EVL	TDO2
1257	EXOC2	TEAD1
1258	EXOC3	TENM4
1259	EXOC6	TES
1260	EXOSC10	TEX2
1261	EXOSC9	TEX29
1262	EXT1	TFAP2A
1263	EXTL2	TFAP2C
1264	EXTL3	TFAP2D
1265	EYA2	TFEB
1266	EZH2	TG
1267	F2R	TGFB1
1268	F2RL2	TGFBR3
1269	F3	TGM2
1270	FAAP100	TGOLN2
1271	FAAP24	THEM6
1272	FABP12	THRB
1273	FABP3	THRSP
1274	FABP5	THY1
1275	FADD	TICRR
1276	FAH	TIE1
1277	FAM102A	TIMM22
1278	FAM109B	TINAG
1279	FAM110A	TIPARP
1280	FAM110B	TJAP1
1281	FAM111A	TLE1
1282	FAM117B	TLK1
1283	FAM118B	TLN2
1284	FAM124B	TLNRD1
1285	FAM129B	TM4SF18
1286	FAM131C	TM4SF19
1287	FAM133B	TM4SF4
1288	FAM13C	TMC6
1289	FAM151B	TMEM105
1290	FAM161A	TMEM131
1291	FAM171A1	TMEM132B
1292	FAM171B	TMEM132C
1293	FAM173B	TMEM14A
1294	FAM180A	TMEM158
1295	FAM193B	TMEM160
1296	FAM198B	TMEM163
1297	FAM19A5	TMEM184B
1298	FAM200B	TMEM211
1299	FAM207A	TMEM212
1300	FAM208A	TMEM230
1301	FAM209B	TMEM255B
1302	FAM20C	TMEM266
1303	FAM210A	TMEM270
1304	FAM212B	TMEM40
1305	FAM214A	TMEM51
1306	FAM26F	TMEM53
1307	FAM3D	TMEM63A
1308	FAM46B	TMEM63B
1309	FAM46C	TMEM65
1310	FAM49B	TMEM67
1311	FAM50B	TMEM74
1312	FAM53A	TMEM97
1313	FAM57A	TMOD1
1314	FAM71C	TMPO
1315	FAM71D	TNFAIP8
1316	FAM76B	TNFRSF11B
1317	FAM83B	TNIK
1318	FAM83C	TNP1
1319	FAM83D	TNRC6C
1320	FAM84B	TNS1
1321	FAM89B	TNS4
1322	FAM8A1	TOMM34
1323	FAM92A	TOX
1324	FAM92B	TP63
1325	FAM98A	TPCN2
1326	FANCA	TPM1
1327	FANCC	TPRG1
1328	FANCD2	TPST1
1329	FANCE	TRAF3IP2
1330	FANCG	TRERF1
1331	FANCI	TRIB1
1332	FANCL	TRIM22
1333	FANCM	TRIM29
1334	FAP	TRIM42
1335	FAR2	TRIM5
1336	FARS2	TRIM55
1337	FAS	TRIO
1338	FASLG	TRIOBP
1339	FASTK	TRMT10A
1340	FAT1	TRPA1
1341	FAXC	TRPM3
1342	FBLIM1	TRPS1
1343	FBLN1	TSC22D2
1344	FBLN2	TSKU
1345	FBLN7	TSPAN2
1346	FBN1	TSPYL5
1347	FBN2	TSSK1B
1348	FBXL14	TSTD2
1349	FBXL7	TTC30B
1350	FBXO24	TTC32
1351	FBXO3	TTLL7
1352	FBXO31	TWISTNB
1353	FBXO32	TXN
1354	FBXO38	TXN2
1355	FBXO43	TXNDC16
1356	FBXO5	TYW5
1357	FBXO6	UBASH3B
1358	FBXO7	UBE2H
1359	FBXW11	UBE2U
1360	FBXW12	UBE2V2
1361	FBXW7	UBE3A
1362	FCHO2	UBR5
1363	FCHSD2	UGDH
1364	FCN2	UGT1A1
1365	FDFT1	UGT1A5
1366	FDXR	UGT1A6
1367	FER	UHRF2
1368	FER1L6	ULK2
1369	FERD3L	ULK4
1370	FEZ1	UMPS
1371	FEZF2	UNC13B
1372	FGD2	UNC5B
1373	FGD4	UNKL
1374	FGF1	UPK1B
1375	FGF16	UPK3A
1376	FGF2	USP13
1377	FGF22	USP38
1378	FGF5	USP41
1379	FGFR1	USP48
1380	FGFR1OP	USP7
1381	FGGY	UST
1382	FGL2	VANGL1
1383	FH	VAPB
1384	FHL2	VASN
1385	FHOD3	VAX2
1386	FIBCD1	VCPIP1
1387	FICD	VDAC3
1388	FKBP1A	VEGFA
1389	FKBP3	VPS13B
1390	FKBP4	VWA7
1391	FKBP5	WARS
1392	FKBP9	WDFY4
1393	FLNB	WDR20
1394	FMN1	WDR45
1395	FMNL3	WDR66
1396	FMO2	WDR70
1397	FMO3	WDSUB1
1398	FMOD	WFIKKN1
1399	FN1	WHAMM
1400	FN3KRP	WISP1
1401	FNBP1L	WLS
1402	FNDC3A	WNT2
1403	FNDC3B	WNT5A
1404	FNDC4	WNT7A
1405	FNDC9	WNT7B
1406	FNIP2	WSCD2
1407	FOCAD	WWTR1
1408	FOSL2	XDH
1409	FOXB1	XRCC1
1410	FOXC1	XRRA1
1411	FOXD1	XXYLT1
1412	FOXD2	YBX2
1413	FOXD3	YIPF2
1414	FOXI1	YIPF3
1415	FOXL1	YTHDC2
1416	FOXL2	YTHDF1
1417	FOXM1	YWHAQ
1418	FOXO1	ZAP70
1419	FOXO6	ZBTB17
1420	FOXP1	ZBTB46
1421	FOXP2	ZC2HC1C
1422	FOXP4	ZC3H12A
1423	FOXQ1	ZC3H12C
1424	FOXS1	ZC3H3
1425	FPGS	ZC3H8
1426	FREM1	ZC3HC1
1427	FRK	ZCCHC17
1428	FRMD3	ZDHHC18
1429	FRMD4A	ZDHHC2
1430	FRMD6	ZDHHC7
1431	FRRS1L	ZEB1
1432	FRY	ZFAT
1433	FSCN1	ZFP36L2
1434	FSTL1	ZFP91
1435	FSTL3	ZFP91-CNTF
1436	FSTL4	ZFPM2
1437	FSTL5	ZFYVE9
1438	FTH1	ZG16B
1439	FTSJ1	ZHX2
1440	FUK	ZIC4
1441	FURIN	ZKSCAN8
1442	FUT10	ZMAT4
1443	FUT8	ZMIZ1
1444	FUZ	ZMYND8
1445	FXYD5	ZNF140
1446	FYB1	ZNF236
1447	FYCO1	ZNF366
1448	FYN	ZNF395
1449	FZD1	ZNF397
1450	FZD3	ZNF425
1451	FZD4	ZNF438
1452	FZD6	ZNF516
1453	FZD7	ZNF532
1454	FZD8	ZNF575
1455	G3BP1	ZNF618
1456	GAB1	ZNF645
1457	GABRE	ZNF648
1458	GADD45A	ZNF703
1459	GADD45B	ZNF704
1460	GADL1	ZNF74
1461	GALNT12	ZNF766
1462	GALNT16	ZNF80
1463	GALNT18	ZNRD1
1464	GALNT3	ZPBP2
1465	GALNT6	ZSCAN22
1466	GALR1	ZZZ3
1467	GAP43
1468	GAPDH
1469	GAREM2
1470	GAS2L1
1471	GAS2L3
1472	GAS6
1473	GATA1
1474	GATA2
1475	GATA4
1476	GATB
1477	GBGT1
1478	GBP3
1479	GBX2
1480	GCG
1481	GCK
1482	GCKR
1483	GCLC
1484	GCLM
1485	GCM1
1486	GCNT2
1487	GDAP1
1488	GDAP2
1489	GDE1
1490	GDF15
1491	GDF6
1492	GDF7
1493	GDPD4
1494	GDPD5
1495	GEN1
1496	GFOD1
1497	GFPT1
1498	GFPT2
1499	GFRAL
1500	GGCT
1501	GGH
1502	GGT2
1503	GGT5
1504	GGTLC1
1505	GGTLC3
1506	GHRHR
1507	GHSR
1508	GIMAP8
1509	GINS1
1510	GINS3
1511	GINS4
1512	GIPC2
1513	GJA1
1514	GJD3
1515	GJD4
1516	GKN1
1517	GLCE
1518	GLDC
1519	GLDN
1520	GLI2
1521	GLI3
1522	GLI4
1523	GLIS1
1524	GLIS3
1525	GLOD4
1526	GLRX5
1527	GLUL
1528	GLYATL1
1529	GLYATL2
1530	GMDS
1531	GMNC
1532	GMNN
1533	GMPR
1534	GNAI1
1535	GNAS
1536	GNB1L
1537	GNG12
1538	GNG7
1539	GNGT2
1540	GNPTG
1541	GNRH1
1542	GOLGA4
1543	GOLGA7
1544	GOLGA8J
1545	GOLIM4
1546	GOLPH3
1547	GOLT1A
1548	GORAB
1549	GORASP1
1550	GOSR1
1551	GOT1
1552	GP1BB
1553	GPAM
1554	GPATCH1
1555	GPBP1
1556	GPC1
1557	GPC6
1558	GPD1L
1559	GPHN
1560	GPN2
1561	GPR1
1562	GPR12
1563	GPR137C
1564	GPR156
1565	GPR157
1566	GPR161
1567	GPR17
1568	GPR176
1569	GPR18
1570	GPR183
1571	GPR21
1572	GPR3
1573	GPR31
1574	GPR37L1
1575	GPR55
1576	GPR61
1577	GPR68
1578	GPR78
1579	GRAMD2B
1580	GRAP2
1581	GRB10
1582	GREM1
1583	GRHL1
1584	GRHL2
1585	GRHL3
1586	GRIA2
1587	GRIA4
1588	GRIK1
1589	GRIK2
1590	GRIN2A
1591	GRIP2
1592	GRK7
1593	GRM4
1594	GRPEL2
1595	GSAP
1596	GSDMC
1597	GSE1
1598	GSG1L
1599	GSR
1600	GSTA4
1601	GSTM1
1602	GTF2E2
1603	GTF2I
1604	GTF2IRD1
1605	GTF3C4
1606	GTSE1
1607	GUCA1B
1608	GUCY1A3
1609	GULP1
1610	GUSB
1611	GZMM
1612	H1F0
1613	H1FOO
1614	H1FX
1615	H2AFV
1616	H2AFY
1617	H2AFY2
1618	H2AFZ
1619	H2BFS
1620	H3F3A
1621	H6PD
1622	HAAO
1623	HACD2
1624	HACD4
1625	HADH
1626	HADHA
1627	HAO1
1628	HAS2
1629	HASPIN
1630	HAUS1
1631	HAUS4
1632	HAUS6
1633	HAUS7
1634	HAUS8
1635	HBZ
1636	HCAR1
1637	HCFC2
1638	HCN2
1639	HCRTR2
1640	HDAC11
1641	HDAC4
1642	HDAC5
1643	HDAC7
1644	HDAC9
1645	HDDC2
1646	HEATR6
1647	HEBP2
1648	HECA
1649	HECW1
1650	HECW2
1651	HEG1
1652	HELLS
1653	HELT
1654	HENMT1
1655	HERC3
1656	HES1
1657	HEY2
1658	HGFAC
1659	HGNC:24955
1660	HHAT
1661	HHIP
1662	HHLA1
1663	HIC1
1664	HIF1A
1665	HIKESHI
1666	HINFP
1667	HINT2
1668	HIP1
1669	HIST1H1C
1670	HIST1H1D
1671	HIST1H2AG
1672	HIST1H2AH
1673	HIST1H2AI
1674	HIST1H2AK
1675	HIST1H2AM
1676	HIST1H2BH
1677	HIST1H2BJ
1678	HIST1H2BK
1679	HIST1H2BL
1680	HIST1H2BO
1681	HIST1H3C
1682	HIST1H3E
1683	HIST1H3F
1684	HIST1H3H
1685	HIST1H3J
1686	HIST1H4G
1687	HIST1H4H
1688	HIST1H4I
1689	HIST2H2AC
1690	HIST2H2BE
1691	HIVEP3
1692	HJURP
1693	HK2
1694	HLA-B
1695	HLA-DPA1
1696	HLA-G
1697	HLCS
1698	HLX
1699	HMCES
1700	HMCN1
1701	HMG20A
1702	HMGA1
1703	HMGA2
1704	HMGB2
1705	HMGXB4
1706	HMMR
1707	HNF1B
1708	HNMT
1709	HNRNPA1L2
1710	HNRNPA2B1
1711	HNRNPC
1712	HNRNPLL
1713	HOMER3
1714	HOOK1
1715	HOOK2
1716	HOXB3
1717	HOXB4
1718	HPCAL1
1719	HPS4
1720	HRCT1
1721	HRH1
1722	HRH4
1723	HS1BP3
1724	HS3ST2
1725	HS3ST3A1
1726	HS3ST3B1
1727	HS6ST1
1728	HSBP1
1729	HSCB
1730	HSD11B1
1731	HSD17B4
1732	HSD17B6
1733	HSD17B7
1734	HSF2
1735	HSF2BP
1736	HSFX4
1737	HSPA13
1738	HSPA4
1739	HSPA9
1740	HTR1D
1741	HTR2A
1742	HTR3C
1743	HTR3E
1744	HTR4
1745	HTR6
1746	HTR7
1747	HUS1B
1748	HYLS1
1749	ICA1
1750	ICA1L
1751	ICE1
1752	ICK
1753	ICMT
1754	ID2
1755	IDH2
1756	IDH3A
1757	IER2
1758	IER3
1759	IER5
1760	IFFO1
1761	IFIH1
1762	IFIT5
1763	IFNAR1
1764	IFNAR2
1765	IFNG
1766	IFNGR2
1767	IFNLR1
1768	IFT52
1769	IFT57
1770	IFT80
1771	IGF2BP1
1772	IGF2BP2
1773	IGF2BP3
1774	IGF2R
1775	IGFBP1
1776	IGFBP3
1777	IGFBP4
1778	IGFBPL1
1779	IGFL1
1780	IGFL2
1781	IGFN1
1782	IGSF23
1783	IGSF3
1784	IGSF9B
1785	IKBKB
1786	IKBKE
1787	IL10
1788	IL12A
1789	IL12B
1790	IL15
1791	IL15RA
1792	IL16
1793	IL17B
1794	IL18BP
1795	IL1R2
1796	IL1RAP
1797	IL20RA
1798	IL20RB
1799	IL21R
1800	IL22RA1
1801	IL31RA
1802	IL5
1803	IL6
1804	IL6ST
1805	IL7R
1806	IMPA1
1807	IMPA2
1808	IMPAD1
1809	IMPG2
1810	INA
1811	INAVA
1812	INCENP
1813	ING5
1814	INHBA
1815	INHBB
1816	INPP4B
1817	INPP5A
1818	INPP5B
1819	INPP5E
1820	INPP5F
1821	INSC
1822	INTS1
1823	INTS10
1824	INTS7
1825	INTS8
1826	INTU
1827	IP6K2
1828	IPCEF1
1829	IPO9
1830	IQGAP3
1831	IRAK1
1832	IRAK1BP1
1833	IRF1
1834	IRF2
1835	IRF2BP2
1836	IRF2BPL
1837	IRF4
1838	IRF6
1839	IRGC
1840	IRS1
1841	IRX5
1842	IRX6
1843	ISCA2
1844	ISL1
1845	ISLR
1846	ISLR2
1847	ISM1
1848	ISOC1
1849	ISPD
1850	ISX
1851	ISYNA1
1852	ITGA11
1853	ITGA3
1854	ITGA5
1855	ITGA8
1856	ITGB1
1857	ITGB1BP1
1858	ITGB5
1859	ITGB6
1860	ITGB8
1861	ITM2C
1862	ITPKB
1863	ITPR1
1864	ITPR2
1865	ITPR3
1866	ITSN1
1867	ITSN2
1868	IVNS1ABP
1869	IZUMO1R
1870	JADE1
1871	JADE2
1872	JAG1
1873	JAK2
1874	JAKMIP2
1875	JAM3
1876	JARID2
1877	JCAD
1878	JMJD1C
1879	JMJD4
1880	JPH2
1881	JPH3
1882	JTB
1883	JUN
1884	JUNB
1885	KALRN
1886	KANK1
1887	KAT14
1888	KAZN
1889	KBTBD12
1890	KBTBD8
1891	KCMF1
1892	KCNB1
1893	KCNF1
1894	KCNG1
1895	KCNG3
1896	KCNG4
1897	KCNIP2
1898	KCNIP4
1899	KCNJ12
1900	KCNJ15
1901	KCNJ18
1902	KCNJ6
1903	KCNK15
1904	KCNK16
1905	KCNK2
1906	KCNK3
1907	KCNK9
1908	KCNMA1
1909	KCNMB2
1910	KCNN3
1911	KCNN4
1912	KCNQ3
1913	KCNQ5
1914	KCNS2
1915	KCNS3
1916	KCNU1
1917	KCTD12
1918	KCTD18
1919	KCTD19
1920	KCTD3
1921	KCTD7
1922	KDM1A
1923	KDM2A
1924	KDM4B
1925	KDM8
1926	KEAP1
1927	KHDC1
1928	KHDRBS3
1929	KIAA0319L
1930	KIAA0391
1931	KIAA0513
1932	KIAA0556
1933	KIAA1024
1934	KIAA1143
1935	KIAA1456
1936	KIAA1522
1937	KIAA1549
1938	KIAA1549L
1939	KIAA1644
1940	KIF11
1941	KIF14
1942	KIF15
1943	KIF16B
1944	KIF18B
1945	KIF1B
1946	KIF20A
1947	KIF20B
1948	KIF22
1949	KIF23
1950	KIF24
1951	KIF26B
1952	KIF2C
1953	KIF3B
1954	KIF4A
1955	KIF6
1956	KIFC1
1957	KIRREL1
1958	KIT
1959	KL
1960	KLC2
1961	KLF10
1962	KLF11
1963	KLF13
1964	KLF14
1965	KLF17
1966	KLF2
1967	KLF3
1968	KLF4
1969	KLF6
1970	KLF9
1971	KLHDC1
1972	KLHDC3
1973	KLHDC4
1974	KLHDC8A
1975	KLHL26
1976	KLHL29
1977	KLHL31
1978	KLHL35
1979	KLHL38
1980	KLK1
1981	KLLN
1982	KLRB1
1983	KMO
1984	KMT2E
1985	KMT5B
1986	KNL1
1987	KNTC1
1988	KPNA4
1989	KPNB1
1990	KRI1
1991	KRR1
1992	KRT15
1993	KRT18
1994	KRT7
	KRT79
	KRT80
	KRT86
	KSR2
[truncated: 2,255 more rows]
